# Supplementary material for: Vacuolar iron export alters the synergy between doxycycline and fluconazole by affecting cidal ROS levels in Candida albicans
Source: mBio. 2026 Apr 20;17(5):e00416-26. doi: 10.1128/mbio.00416-26 (PMC13170289; doi:10.1128/mbio.00416-26)
Supplement: Data set S1 — Extracted proteomics data set. [file mbio.00416-26-s0001.xlsx]

## Sheet: Ctrl vs FLU
		Dataset S1: proteomics analysis from isolated mitochondria in the presence of fluconazole and/or iron
Significant	-LOG(P-value)	Log2 (FLC/Ctrl)	Protein IDs	Majority protein IDs	Fasta headers	Location	Pathway/function	Extra
+	4.10656	6.21445	Q59Z22;Q59Z84	Q59Z22;Q59Z84	Q59Z22_CANAL Proteasome assembly chaperone 2 OS=Candida albicans (strain SC5314 / ATCC MYA-2876) GN=orf19.2278 PE=3 SV=1;Q59Z84_CANAL Proteasome assembly chaperone 2 OS=Candida albicans (strain SC5314 / ATCC MYA-2876) GN=CaO19.2278 PE=3 SV=1		Involved in 20S proteasome assembly	Fig
+	3.03618	5.86084	Q59P04	Q59P04	Q59P04_CANAL Potential vacuolar targeting protein OS=Candida albicans (strain SC5314 / ATCC MYA-2876) GN=VPS62 PE=4 SV=1	membrane	integral membrane protein, vacuolar protein sorting
+	2.20546	4.84516	Q5AJD6	Q5AJD6	Q5AJD6_CANAL Acyl-coenzyme A oxidase OS=Candida albicans (strain SC5314 / ATCC MYA-2876) GN=PXP2 PE=3 SV=1	peroxisome	fatty acid beta-oxidation
+	2.97413	4.62767	Q5ABA2	Q5ABA2	SVF1_CANAL Survival factor 1 OS=Candida albicans (strain SC5314 / ATCC MYA-2876) GN=SVF1 PE=3 SV=1	nucleus/cytoplasm	Response to oxidative stress
+	2.48351	4.58558	Q5A403	Q5A403	Q5A403_CANAL Uncharacterized protein OS=Candida albicans (strain SC5314 / ATCC MYA-2876) GN=orf19.7306 PE=4 SV=1
					YPR127W pyridoxine 4-dehydrogenase [ Saccharomyces cerevisiae S288c ]	nucleus/cytoplasm	vitamin B6 catabolic proces	fig
+	2.7227	4.44269	Q5AGY4	Q5AGY4	Q5AGY4_CANAL Uncharacterized protein OS=Candida albicans (strain SC5314 / ATCC MYA-2876) GN=orf19.6554 PE=4 SV=1	cytosol	Regulator of calcineurin; regulated by calcineurin-Crz1 pathway; feedback regulator of calcineurin-dependent signaling; Hap43-repressed; induced by ketoconazole, hypoxia, during growth in the mouse cecum; Spider biofilm induced
					Hap43p-repressed protein	membrane	lipid storage
+	2.21394	4.17685	Q59MK9	Q59MK9	Q59MK9_CANAL Potential esterase/lipase OS=Candida albicans (strain SC5314 / ATCC MYA-2876) GN=AES7 PE=4 SV=1	ER	Say1-like from Sc: response to toxic substance, sterol deacetylation, sterol metabolic process
+	2.88984	4.16254	O59933	O59933	MSMO_CANAL Methylsterol monooxygenase OS=Candida albicans (strain SC5314 / ATCC MYA-2876) GN=ERG25 PE=3 SV=1	ER
+	2.17262	4.14668	Q5AAG6	Q5AAG6	MKC1_CANAL Mitogen-activated protein kinase MKC1 OS=Candida albicans (strain SC5314 / ATCC MYA-2876) GN=MKC1 PE=1 SV=1	cell division site, cytosol, mitotic spindle pole, nucleus	stress activated signal transduction pathway	Leads to thermosensitive growth, enhanced caffeine and caspofungin sensitivity, and alterations of cell surfaces. Leads also to a decreased pathogenicity in mice through displaying a greater susceptibility to nitric oxide (NO), a reduced inhibitory effect on macrophage NO production, and an increased capacity of macrophage stimulation by cell wall extracts
+	3.92262	4.07587	Q59WB7	Q59WB7	Q59WB7_CANAL Uncharacterized protein OS=Candida albicans (strain SC5314 / ATCC MYA-2876) GN=RIA1 PE=4 SV=1
					Ria1p [Saccharomyces cerevisiae YJM1387], Ribosome assembly protein 1	cytoplasm	mature ribosome assembly
+	3.00038	4.06536	Q5ABA7	Q5ABA7	Q5ABA7_CANAL Uncharacterized protein OS=Candida albicans (strain SC5314 / ATCC MYA-2876) GN=UBP6 PE=3 SV=1	proteasome regulatory particle	Putative ubiquitin-specific protease of the 26S proteasome; oxidative stress-induced via Cap1p
					Ubp6p [Saccharomyces cerevisiae YJM1252]	proteasome regulatory particle	ubiquitin dependent processess
+	3.80137	4.02328	O74198	O74198	ERG6_CANAL Sterol 24-C-methyltransferase OS=Candida albicans (strain SC5314 / ATCC MYA-2876) GN=ERG6 PE=3 SV=1	plasma membrane	cellular response to drugs, ergosterol biosynthetic process
+	2.67539	3.84317	Q59S40	Q59S40	Q59S40_CANAL Uncharacterized protein OS=Candida albicans (strain SC5314 / ATCC MYA-2876) GN=orf19.6912 PE=4 SV=1
					Eki1p [Saccharomyces cerevisiae JAY291] BAD QUERY COVERAGE		phosphatidylethanolamine biosynthetic process
+	3.65436	3.84055	Q5A934	Q5A934	Q5A934_CANAL Likely ZPR1 zinc finger protein OS=Candida albicans (strain SC5314 / ATCC MYA-2876) GN=ZPR1 PE=4 SV=1	cytoplasm, nucleus	zinc ion binding, SC: cellular response to starvation, regulation of mitotic cell cycle, response to glucose starvation
+	2.45993	3.76498	O94038	O94038	ADH2_CANAL Alcohol dehydrogenase 2 OS=Candida albicans (strain SC5314 / ATCC MYA-2876) GN=ADH2 PE=3 SV=1	cytoplasm	alcohol dehydrogenase (NAD activity), zinc ion binding, Sc: ethanol metabolic process
+	2.92512	3.76036	Q5A479;Q5A4D1	Q5A479	Q5A479_CANAL Uncharacterized protein OS=Candida albicans (strain SC5314 / ATCC MYA-2876) GN=CaO19.8815 PE=4 SV=1
					Cse1p [Saccharomyces cerevisiae YJM1190]	cytoplasm and nucleus	import and export between nucleus and cytoplasm
+	3.7	3.71049	Q59KL3;Q59LL7	Q59KL3	Q59KL3_CANAL Potential lipid particle serine esterase OS=Candida albicans (strain SC5314 / ATCC MYA-2876) GN=CaO19.4128 PE=4 SV=1	integral componentn membrane	cellular lipid metabolic process
+	1.62214	3.66804	Q5A513;Q59K59	Q5A513;Q59K59	Q5A513_CANAL Uncharacterized protein OS=Candida albicans (strain SC5314 / ATCC MYA-2876) GN=UBC13 PE=3 SV=1;Q59K59_CANAL Uncharacterized protein OS=Candida albicans (strain SC5314 / ATCC MYA-2876) GN=UBC13 PE=3 SV=1	cytoplasm, nucleus, ubiquitin conjugating enzyme complex	Ubiquitin conjugation pathway	In S. cerevisiae: involved in the error-free DNA
					Ubiquitin-conjugating enzyme E2 13			postreplication repair pathway"
+	2.69537	3.63771	Q5AJA1	Q5AJA1	Q5AJA1_CANAL Uncharacterized protein OS=Candida albicans (strain SC5314 / ATCC MYA-2876) GN=orf19.1691 PE=4 SV=1
					Rcf2p [Saccharomyces cerevisiae YJM1355] BAD QUERY COVERAGE	Mitochondrion membrane	mitochondrial respiratory chain complex IV assembly
+	3.08437	3.54766	P31225	P31225	CBP1_CANAL Corticosteroid-binding protein OS=Candida albicans (strain SC5314 / ATCC MYA-2876) GN=CBP1 PE=1 SV=2	unknown	AA metabolism
+	3.53232	3.48273	Q59TC6;Q59TG0;Q59TC5	Q59TC6;Q59TG0	Q59TC6_CANAL Potential secondary alcohol dehydrogenase OS=Candida albicans (strain SC5314 / ATCC MYA-2876) GN=SAD2 PE=4 SV=1;Q59TG0_CANAL Potential secondary alcohol dehydrogenase OS=Candida albicans (strain SC5314 / ATCC MYA-2876) GN=SAD2 PE=3 SV=1	unknown	Has domain(s) with predicted oxidoreductase activity, zinc ion binding activity and role in oxidation-reduction process
+	2.56979	3.45887	Q59PM7	Q59PM7	Q59PM7_CANAL Uncharacterized protein OS=Candida albicans (strain SC5314 / ATCC MYA-2876) GN=CaO19.1344 PE=4 SV=1	integral membrane protein
+	1.90053	3.44968	Q5AQ06;Q5APG3	Q5AQ06;Q5APG3	Q5AQ06_CANAL Uncharacterized protein OS=Candida albicans (strain SC5314 / ATCC MYA-2876) GN=FTH1 PE=4 SV=1;Q5APG3_CANAL Uncharacterized protein OS=Candida albicans (strain SC5314 / ATCC MYA-2876) GN=FTH1 PE=4 SV=1
					alcohol dehydrogenase, putative
+	2.70521	3.3765	Q5A777	Q5A777	Q5A777_CANAL Uncharacterized protein OS=Candida albicans (strain SC5314 / ATCC MYA-2876) GN=PSE1 PE=4 SV=1	cytoplasm	protein import into nucleus
					PSE1 also in yeast
+	3.1189	3.32714	Q59L90	Q59L90	Q59L90_CANAL Uncharacterized protein OS=Candida albicans (strain SC5314 / ATCC MYA-2876) GN=HET1 PE=4 SV=1	cytoplasm	glycolipid transporter activity
+	3.30571	3.31061	Q59LU6	Q59LU6	Q59LU6_CANAL Potential peroxisomal matrix protein OS=Candida albicans (strain SC5314 / ATCC MYA-2876) GN=orf19.164 PE=4 SV=1	peroxisome	Triglyceride lipase
					Lpx1p [Saccharomyces cerevisiae YJM1273]		Peroxisomal import is dependent on the peroxisomal targeting signal type 1 (PTS1) receptor PEX5 and on self-interaction.
+	4.56349	3.28868	Q5ACN1	Q5ACN1	Q5ACN1_CANAL Thioredoxin OS=Candida albicans (strain SC5314 / ATCC MYA-2876) GN=TRX1 PE=3 SV=1	biofilm matrix, cytosol	cell redox homeostasis, cellular response to oxidative stress
+	3.51815	3.25769	P87206	P87206	IF4A_CANAL ATP-dependent RNA helicase eIF4A OS=Candida albicans (strain SC5314 / ATCC MYA-2876) GN=TIF1 PE=3 SV=1	cytoplasm	translation initiation
+	1.86852	3.20348	Q59V03	Q59V03	Q59V03_CANAL Uncharacterized protein OS=Candida albicans (strain SC5314 / ATCC MYA-2876) GN=CaO19.11222 PE=4 SV=1
					nothing known
+	1.33374	3.19484	Q5A1Q0	Q5A1Q0	Q5A1Q0_CANAL Uncharacterized protein OS=Candida albicans (strain SC5314 / ATCC MYA-2876) GN=orf19.1946 PE=4 SV=1
					Glucose-6-phosphate 1-epimerase		carbohydrate metabolic process
+	2.87742	3.16893	Q59JV4	Q59JV4	Q59JV4_CANAL Uncharacterized protein OS=Candida albicans (strain SC5314 / ATCC MYA-2876) GN=orf19.916 PE=3 SV=1	ER, mitochondrion, vacuole membranes	apoptosis process
					Bxi1		Links the unfolded protein response and programmed cell death and mediates mitochondrial-dependent apoptosis (PubMed:21673659, PubMed:21673967). Induces cell death and disruption of the mitochondrial transmembrane potential via the mitochondrial phosphate carrier MIR1 (PubMed:21673659). Dispensible for starvation-induced autophagy
+	3.49571	3.12135	Q5AGB7	Q5AGB7	Q5AGB7_CANAL Uncharacterized protein OS=Candida albicans (strain SC5314 / ATCC MYA-2876) GN=JSN1 PE=4 SV=1
					Jsn1p [Saccharomyces cerevisiae YJM195]	cytoplasmic side of mitochondrial outer membrane	establishment of mitochondrion localization
+	2.83694	3.08907	Q5AEU3;Q59SR2;Q5AEF7;Q5AEF8	Q5AEU3;Q59SR2;Q5AEF7	Q5AEU3_CANAL Potential mitochondrial protein involved in cell wall biogenesis OS=Candida albicans (strain SC5314 / ATCC MYA-2876) GN=ECM182 PE=4 SV=1;Q59SR2_CANAL Potential mitochondrial protein involved in cell wall biogenesis OS=Candida albicans (strain
+	2.29178	3.0736	Q5AAU0	Q5AAU0	Q5AAU0_CANAL Uncharacterized protein OS=Candida albicans (strain SC5314 / ATCC MYA-2876) GN=CaO19.13600 PE=4 SV=1
					Nothing found
+	2.17449	3.06612	Q5AG07;Q5AFC1	Q5AG07;Q5AFC1	Q5AG07_CANAL Uncharacterized protein OS=Candida albicans (strain SC5314 / ATCC MYA-2876) GN=CPS1 PE=4 SV=1;Q5AFC1_CANAL Uncharacterized protein OS=Candida albicans (strain SC5314 / ATCC MYA-2876) GN=CPS1 PE=4 SV=1
					carboxypeptidase, putative [Candida dubliniensis CD36]
					Cps1p [Saccharomyces cerevisiae YJM689]	fungal type vacuole lumen, integral component of the membrane	proteolysis involved in cellular protein catabolic process
+	1.03081	3.05381	Q59ZT3	Q59ZT3	Q59ZT3_CANAL Uncharacterized protein OS=Candida albicans (strain SC5314 / ATCC MYA-2876) GN=DDI1 PE=4 SV=1	cytosol	ubiquitin-dependent protein catabolic process
+	3.26985	3.02006	Q5A8N5	Q5A8N5	Q5A8N5_CANAL Potential mitochondrial nonproton-pumping NADH dehydrogenase OS=Candida albicans (strain SC5314 / ATCC MYA-2876) GN=YMX6 PE=4 SV=1	Mitochondria
+	1.62813	2.9952	Q5A3X7	Q5A3X7	Q5A3X7_CANAL Uncharacterized protein OS=Candida albicans (strain SC5314 / ATCC MYA-2876) GN=ELF1 PE=4 SV=1	cytosol, plasma membrane
+	3.49413	2.99232	Q5A786	Q5A786	Q5A786_CANAL Profilin OS=Candida albicans (strain SC5314 / ATCC MYA-2876) GN=PFY1 PE=3 SV=1	cytoplasm, cytoskeleton
+	1.53414	2.9726	Q5AI07	Q5AI07	Q5AI07_CANAL Uncharacterized protein OS=Candida albicans (strain SC5314 / ATCC MYA-2876) GN=ALD4 PE=3 SV=1
					Saccharomyces	mitochondrial matrix
+	2.38821	2.9617	Q92207;Q59ZY3	Q92207	HOG1_CANAL Mitogen-activated protein kinase HOG1 OS=Candida albicans (strain SC5314 / ATCC MYA-2876) GN=HOG1 PE=1 SV=2	cytoplasm nucleus
+	2.85544	2.9461	Q59XR6;Q59WW2	Q59XR6;Q59WW2	Q59XR6_CANAL Potential GRAM domain protein OS=Candida albicans (strain SC5314 / ATCC MYA-2876) GN=CaO19.90 PE=4 SV=1;Q59WW2_CANAL Potential GRAM domain protein OS=Candida albicans (strain SC5314 / ATCC MYA-2876) GN=orf19.90 PE=4 SV=1	intergral componenent of membrane
+	1.83043	2.943	Q5AML9	Q5AML9	Q5AML9_CANAL Uncharacterized protein OS=Candida albicans (strain SC5314 / ATCC MYA-2876) GN=NUP120 PE=4 SV=1	nuclear pore outer ring
+	1.82685	2.8956	Q5A425	Q5A425	Q5A425_CANAL Potential peroxisomal membrane protein Pex13 OS=Candida albicans (strain SC5314 / ATCC MYA-2876) GN=PEX13 PE=4 SV=1	perixosomal membrane
+	1.12118	2.89222	Q3MPQ4	Q3MPQ4	MVP1_CANAL Sorting nexin MVP1 OS=Candida albicans (strain SC5314 / ATCC MYA-2876) GN=MVP1 PE=3 SV=1	endosome nucleus
+	1.96011	2.89176	Q5A9Y8	Q5A9Y8	Q5A9Y8_CANAL Possible transmembrane sensor/transporter OS=Candida albicans (strain SC5314 / ATCC MYA-2876) GN=ATO2 PE=4 SV=1	intergral componenent of membrane
+	3.1726	2.87158	Q5AGS0;Q5AGD3	Q5AGS0;Q5AGD3	Q5AGS0_CANAL Uncharacterized protein OS=Candida albicans (strain SC5314 / ATCC MYA-2876) GN=orf19.4246 PE=4 SV=1;Q5AGD3_CANAL Uncharacterized protein OS=Candida albicans (strain SC5314 / ATCC MYA-2876) GN=CaO19.4246 PE=4 SV=1	unknown	Protein with similarity to S. cerevisiae Ykr070w; Tn mutation affects filamentation; Hog1-repressed; colony morphology-related gene regulation by Ssn6p; induced during cell wall regeneration; possibly essential
+	3.62147	2.87151	Q59S78	Q59S78	SAR1_CANAL Small COPII coat GTPase SAR1 OS=Candida albicans (strain SC5314 / ATCC MYA-2876) GN=SAR1 PE=3 SV=2	ER
+	1.49197	2.84758	Q5A915	Q5A915	Q5A915_CANAL Thioredoxin-like protein OS=Candida albicans (strain SC5314 / ATCC MYA-2876) GN=TXL1 PE=4 SV=1	cytosol
+	2.75651	2.83895	Q5AJH4;P53704	Q5AJH4;P53704	Q5AJH4_CANAL Uncharacterized protein OS=Candida albicans (strain SC5314 / ATCC MYA-2876) GN=GFA1 PE=4 SV=1;GFA1_CANAL Glutamine--fructose-6-phosphate aminotransferase [isomerizing] OS=Candida albicans (strain SC5314 / ATCC MYA-2876) GN=GFA1 PE=1 SV=2	cytosol
+	2.41842	2.82952	Q5A359	Q5A359	Q5A359_CANAL Glutathione synthetase OS=Candida albicans (strain SC5314 / ATCC MYA-2876) GN=GSH2 PE=3 SV=1	cytosol
+	1.91603	2.82309	Q5A7Q5	Q5A7Q5	Q5A7Q5_CANAL Potential ubiquitin-like protein-conjugating E2 enzyme OS=Candida albicans (strain SC5314 / ATCC MYA-2876) GN=UBC12 PE=3 SV=1	cytosol
+	2.4758	2.80025	Q5AI79	Q5AI79	Q5AI79_CANAL Uncharacterized protein OS=Candida albicans (strain SC5314 / ATCC MYA-2876) GN=YKT6 PE=3 SV=1	mitochondrion	Putative protein of the vacuolar SNARE complex; predicted role in vacuolar fusion; rat catheter biofilm repressed
+	2.60413	2.79468	Q5A1D1	Q5A1D1	Q5A1D1_CANAL Uncharacterized protein OS=Candida albicans (strain SC5314 / ATCC MYA-2876) GN=orf19.2888 PE=4 SV=1	ER to golgi transport
+	2.07201	2.79361	Q5A4W6	Q5A4W6	Q5A4W6_CANAL Uncharacterized protein OS=Candida albicans (strain SC5314 / ATCC MYA-2876) GN=VIP1 PE=3 SV=1	cytosol
+	2.32257	2.78197	Q9UW21	Q9UW21	OBPAL_CANAL Oxysterol-binding protein-like protein OBPalpha OS=Candida albicans (strain SC5314 / ATCC MYA-2876) GN=OBPALPHA PE=3 SV=1	not knwon
+	4.08562	2.776	Q5A0D9	Q5A0D9	Q5A0D9_CANAL Potential long chain fatty acyl-CoA synthetase OS=Candida albicans (strain SC5314 / ATCC MYA-2876) GN=FAA2-3 PE=4 SV=1	not kwonw	fatty acid oxidation pathway
+	1.92513	2.74352	Q5A478	Q5A478	Q5A478_CANAL Uncharacterized protein OS=Candida albicans (strain SC5314 / ATCC MYA-2876) GN=CSE1 PE=4 SV=1	cytoplasm and nucleus in yeast
+	1.99869	2.73201	Q5ALX8	Q5ALX8	APT_CANAL Adenine phosphoribosyltransferase OS=Candida albicans (strain SC5314 / ATCC MYA-2876) GN=APT1 PE=3 SV=1	cytosol, nucleus
+	1.64025	2.73181	Q5ACS1	Q5ACS1	Q5ACS1_CANAL Likely ubiquitin-conjugating enzyme e2 OS=Candida albicans (strain SC5314 / ATCC MYA-2876) GN=UBC4 PE=3 SV=1	cytosol, proteasome complex
+	2.30522	2.71107	Q59YU4	Q59YU4	Q59YU4_CANAL Uncharacterized protein OS=Candida albicans (strain SC5314 / ATCC MYA-2876) GN=orf19.6979 PE=4 SV=1	ER and vacuole
+	3.56751	2.70949	Q5AMN7;Q5AMN4	Q5AMN7	Q5AMN7_CANAL Uncharacterized protein OS=Candida albicans (strain SC5314 / ATCC MYA-2876) GN=CaO19.12079 PE=4 SV=1	cytoplasm
+	1.34892	2.69442	Q59ZG3;Q59ZM7	Q59ZG3	Q59ZG3_CANAL Uncharacterized protein OS=Candida albicans (strain SC5314 / ATCC MYA-2876) GN=KAP104 PE=4 SV=1	cytosol, nucleus
+	1.98024	2.68434	Q59T49	Q59T49	Q59T49_CANAL Potential oxidoreductase OS=Candida albicans (strain SC5314 / ATCC MYA-2876) GN=GRE24 PE=4 SV=1	unknown	Putative NADPH-dependent methylglyoxal reductase; homozygous transposon insertion causes decreased colony wrinkling under filamentous growth-inducing conditions, but does not block true hyphal formation in liquid media
+	2.69143	2.67723	Q5A9Z5	Q5A9Z5	Q5A9Z5_CANAL Uncharacterized protein OS=Candida albicans (strain SC5314 / ATCC MYA-2876) GN=KAP123 PE=4 SV=1	cytosol
+	1.39947	2.67462	Q5AJY4	Q5AJY4	Q5AJY4_CANAL Potential clathrin-associated protein AP-1 complex component OS=Candida albicans (strain SC5314 / ATCC MYA-2876) GN=APM1 PE=3 SV=1	cytosol, endosome
+	4.48159	2.64725	Q5A6Q9	Q5A6Q9	Q5A6Q9_CANAL Uncharacterized protein OS=Candida albicans (strain SC5314 / ATCC MYA-2876) GN=MSH1 PE=4 SV=1	mitochondrion	Ortholog(s) have DNA-dependent ATPase activity, dinucleotide insertion or deletion binding, guanine/thymine mispair binding activity, role in mismatch repair, mitochondrial DNA repair and mitochondrion localization
+	1.46757	2.62313	Q5AKN8;Q5AK75	Q5AKN8;Q5AK75	Q5AKN8_CANAL Uncharacterized protein OS=Candida albicans (strain SC5314 / ATCC MYA-2876) GN=CaO19.11427 PE=4 SV=1;Q5AK75_CANAL Uncharacterized protein OS=Candida albicans (strain SC5314 / ATCC MYA-2876) GN=CaO19.3945 PE=4 SV=1	cytosol, nucleus
+	2.7981	2.62158	Q9UW25	Q9UW25	OBPA_CANAL Oxysterol-binding protein-like protein OBPa OS=Candida albicans (strain SC5314 / ATCC MYA-2876) GN=OBPA PE=3 SV=1	ER, cytosol, nucleus
+	2.18436	2.62039	P46250	P46250	SEC14_CANAL SEC14 cytosolic factor OS=Candida albicans (strain SC5314 / ATCC MYA-2876) GN=SEC14 PE=2 SV=1	golgi, cytosol
+	2.66962	2.60075	Q5ABD6	Q5ABD6	Q5ABD6_CANAL Uncharacterized protein OS=Candida albicans (strain SC5314 / ATCC MYA-2876) GN=TUB2 PE=3 SV=1	cytosol
+	1.41199	2.59116	Q5A097	Q5A097	Q5A097_CANAL Potential CCR4-NOT complex associated factor Caf40p OS=Candida albicans (strain SC5314 / ATCC MYA-2876) GN=CAF40 PE=4 SV=1	CCR4-NOT complex
+	3.23151	2.5667	Q5AFD9	Q5AFD9	Q5AFD9_CANAL Uncharacterized protein OS=Candida albicans (strain SC5314 / ATCC MYA-2876) GN=CaO19.10183 PE=4 SV=1	cytoplasm and nucleus in yeast
+	2.83967	2.5496	Q5ABE4	Q5ABE4	Q5ABE4_CANAL Uncharacterized protein OS=Candida albicans (strain SC5314 / ATCC MYA-2876) GN=ERG2 PE=4 SV=1	er
+	2.92876	2.54101	Q5A352	Q5A352	Q5A352_CANAL Uncharacterized protein OS=Candida albicans (strain SC5314 / ATCC MYA-2876) GN=VAC14 PE=4 SV=1	vacuolar membrane
+	1.40714	2.49731	Q5AN06;Q5AMK1	Q5AN06;Q5AMK1	Q5AN06_CANAL Potential cell polarity establishment complex scaffold component Bem1p OS=Candida albicans (strain SC5314 / ATCC MYA-2876) GN=BEM1 PE=4 SV=1;Q5AMK1_CANAL Potential cell polarity establishment complex scaffold component Bem1p OS=Candida albican	mitochondrion	Protein required for wild-type budding, hyphal growth, and virulence in a mouse systemic infection; suppresses pseudohyphal and filamentous growth defects of various S. cerevisiae mutants and heat sensitivity of S. cerevisiae cdc24-4 mutant
+	2.92481	2.49682	Q5AND4	Q5AND4	Q5AND4_CANAL Potential Rho protein GDP dissociation inhibitor OS=Candida albicans (strain SC5314 / ATCC MYA-2876) GN=RDI1 PE=4 SV=1	cytoplasm
+	1.45398	2.4662	Q5A3Y7	Q5A3Y7	Q5A3Y7_CANAL Uncharacterized protein OS=Candida albicans (strain SC5314 / ATCC MYA-2876) GN=orf19.7322 PE=4 SV=1	cytosol, nucleus
+	3.67102	2.45357	Q59ZT0	Q59ZT0	Q59ZT0_CANAL Uncharacterized protein OS=Candida albicans (strain SC5314 / ATCC MYA-2876) GN=GDI1 PE=4 SV=1	cytosol, cell division site
+	1.37867	2.42508	Q5A401	Q5A401	Q5A401_CANAL Tubulin alpha chain OS=Candida albicans (strain SC5314 / ATCC MYA-2876) GN=TUB1 PE=3 SV=1	spindle, cytosol
+	2.71628	2.4125	Q5A8M2;Q5A8U6	Q5A8M2;Q5A8U6	Q5A8M2_CANAL Uncharacterized protein OS=Candida albicans (strain SC5314 / ATCC MYA-2876) GN=orf19.5727 PE=4 SV=1;Q5A8U6_CANAL Uncharacterized protein OS=Candida albicans (strain SC5314 / ATCC MYA-2876) GN=CaO19.5727 PE=4 SV=1	unknown
+	1.69148	2.40891	Q5A5V5	Q5A5V5	Q5A5V5_CANAL Potential Endonuclease/Exonuclease/Phosphatase OS=Candida albicans (strain SC5314 / ATCC MYA-2876) GN=EEP1 PE=4 SV=1	unknown
+	2.02809	2.39249	Q5A1D3	Q5A1D3	ERK1_CANAL Extracellular signal-regulated kinase 1 OS=Candida albicans (strain SC5314 / ATCC MYA-2876) GN=CEK1 PE=1 SV=2	mitochondrion	ERK-family protein kinase; required for wild-type yeast-hypha switch, mating efficiency, virulence in mice; Cst20-Hst7-Cek1-Cph1 MAPK pathway regulates mating, and invasive hyphal growth under some conditions; Spider biofilm induced
+	1.6529	2.37853	Q59T42	Q59T42	Q59T42_CANAL Vacuolar protein sorting-associated protein 35 OS=Candida albicans (strain SC5314 / ATCC MYA-2876) GN=VPS35 PE=3 SV=1	vacuolar membrane
+	1.51467	2.37605	Q5AEI0	Q5AEI0	Q5AEI0_CANAL Methylenetetrahydrofolate reductase OS=Candida albicans (strain SC5314 / ATCC MYA-2876) GN=MET13 PE=3 SV=1	mitochondrion	Putative methionine biosynthesis protein; ketoconazole-induced; amphotericin B repressed; Spider biofilm repressed
+	3.17883	2.37051	Q59Z47;Q59ZB0;Q59Z48	Q59Z47	Q59Z47_CANAL Uncharacterized protein OS=Candida albicans (strain SC5314 / ATCC MYA-2876) GN=AQR3 PE=4 SV=1	unknown	unknown
+	1.62066	2.35767	Q5AK43	Q5AK43	Q5AK43_CANAL Uncharacterized protein OS=Candida albicans (strain SC5314 / ATCC MYA-2876) GN=orf19.3977 PE=4 SV=1	cell tip, cytoplasm
+	2.73375	2.35168	Q59K85	Q59K85	Q59K85_CANAL Uncharacterized protein OS=Candida albicans (strain SC5314 / ATCC MYA-2876) GN=orf19.3516 PE=4 SV=1	unknown	unknown
+	1.91356	2.34507	Q5A762	Q5A762	MLT1_CANAL Multiple drug resistance-associated protein-like transporter 1 OS=Candida albicans (strain SC5314 / ATCC MYA-2876) GN=MLT1 PE=1 SV=1	fungal type vacuole membrane
+	2.6405	2.34408	Q5AND9;P22274	Q5AND9	Q5AND9_CANAL Potential ADP-ribosylation factor OS=Candida albicans (strain SC5314 / ATCC MYA-2876) GN=ARF2 PE=3 SV=1	golgi, cytosol
+	1.65767	2.34402	Q5APL9	Q5APL9	Q5APL9_CANAL Uncharacterized protein OS=Candida albicans (strain SC5314 / ATCC MYA-2876) GN=HEM14 PE=4 SV=1	mitochondrial inner mmebrane	Putative protoporphyrinogen oxidase; involved in heme biosynthesis; predicted Kex2p substrate; iron regulated transcript; Yfh1-induced; Hap43-repressed; rat catheter biofilm repressed
+	3.3106	2.32727	Q5AJ80	Q5AJ80	Q5AJ80_CANAL Potential GTP/GDP exchange factor for ARF OS=Candida albicans (strain SC5314 / ATCC MYA-2876) GN=CaO19.1713 PE=4 SV=1	unknown	afr function
+	1.80389	2.32695	Q59ZG7	Q59ZG7	Q59ZG7_CANAL Uncharacterized protein OS=Candida albicans (strain SC5314 / ATCC MYA-2876) GN=NUP133 PE=4 SV=1	cytosol, nucleus
+	3.32017	2.32484	Q59KD7;Q59K36;Q59K35	Q59KD7;Q59K36	Q59KD7_CANAL Uncharacterized protein OS=Candida albicans (strain SC5314 / ATCC MYA-2876) GN=orf19.1985 PE=4 SV=1;Q59K36_CANAL Uncharacterized protein OS=Candida albicans (strain SC5314 / ATCC MYA-2876) GN=CaO19.1984 PE=4 SV=1	unknown	unknown
+	2.11715	2.32307	P28870	P28870	FKBP_CANAL FK506-binding protein 1 OS=Candida albicans (strain SC5314 / ATCC MYA-2876) GN=RBP1 PE=1 SV=2	mitochondrion	Peptidyl-prolyl cis-trans isomerase; rapamycin-binding protein; homozygous null mutation confers rapamycin resistance; regulated by Gcn4p; macrophage-induced protein; repressed in response to 3-AT; functional homolog of S. cerevisiae Rbp1p
+	1.73345	2.31187	Q5AJB7	Q5AJB7	Q5AJB7_CANAL Uncharacterized protein OS=Candida albicans (strain SC5314 / ATCC MYA-2876) GN=CDC53 PE=3 SV=1	ubiquitin ligase complex
+	3.50693	2.31075	Q5ABC8	Q5ABC8	Q5ABC8_CANAL Uncharacterized protein OS=Candida albicans (strain SC5314 / ATCC MYA-2876) GN=DLD1 PE=4 SV=1	mitochondrial membrane	Ortholog(s) have mitochondrial membrane localization
+	1.82932	2.28066	G1UB01	G1UB01	G1UB01_CANAL Uncharacterized protein OS=Candida albicans (strain SC5314 / ATCC MYA-2876) GN=CRM1 PE=3 SV=1	cytosol
+	1.53167	2.27176	Q96WL3	Q96WL3	URE2_CANAL Protein URE2 OS=Candida albicans (strain SC5314 / ATCC MYA-2876) GN=URE2 PE=3 SV=1	cytosol, nucleus
+	1.5982	2.27171	Q5AFL6	Q5AFL6	Q5AFL6_CANAL Uncharacterized protein OS=Candida albicans (strain SC5314 / ATCC MYA-2876) GN=INP52 PE=4 SV=1	cell division, cytosol
+	1.83694	2.26048	Q5A943	Q5A943	Q5A943_CANAL Uncharacterized protein OS=Candida albicans (strain SC5314 / ATCC MYA-2876) GN=HMT1 PE=3 SV=1	cytosol, nucleus
+	1.52715	2.24291	Q5AH08	Q5AH08	Q5AH08_CANAL DnaJ-like protein OS=Candida albicans (strain SC5314 / ATCC MYA-2876) GN=CaO19.13883 PE=4 SV=1
+	2.50669	2.23971	Q5AAQ7	Q5AAQ7	Q5AAQ7_CANAL Potential peroxisomal adenine nucleotide transporter protein OS=Candida albicans (strain SC5314 / ATCC MYA-2876) GN=ANT1 PE=3 SV=1	unknown	Similar to bacterial DnaJ; transcript upregulated in low iron; flow model biofilm induced; Spider biofilm induced
+	1.80813	2.2371	Q5AJ75	Q5AJ75	Q5AJ75_CANAL Uncharacterized protein OS=Candida albicans (strain SC5314 / ATCC MYA-2876) GN=orf19.1717 PE=3 SV=1	unknown	unknown
+	1.61899	2.20761	Q59QB4	Q59QB4	Q59QB4_CANAL Uncharacterized protein OS=Candida albicans (strain SC5314 / ATCC MYA-2876) GN=VCX1 PE=3 SV=1	ER, vacuole
+	2.51838	2.1799	Q59KT8;Q59KS0;Q59JQ8	Q59KT8;Q59KS0	Q59KT8_CANAL Uncharacterized protein OS=Candida albicans (strain SC5314 / ATCC MYA-2876) GN=orf19.371 PE=4 SV=1;Q59KS0_CANAL Uncharacterized protein OS=Candida albicans (strain SC5314 / ATCC MYA-2876) GN=CaO19.371 PE=4 SV=1	unknwon	unknown
+	2.4746	2.17489	Q5A018;Q5A070	Q5A018;Q5A070	Q5A018_CANAL Uncharacterized protein OS=Candida albicans (strain SC5314 / ATCC MYA-2876) GN=orf19.4370 PE=4 SV=1;Q5A070_CANAL Uncharacterized protein OS=Candida albicans (strain SC5314 / ATCC MYA-2876) GN=CaO19.4370 PE=4 SV=1	unknown	unknown
+	2.46556	2.16055	Q5A2U9	Q5A2U9	Q5A2U9_CANAL Uncharacterized protein OS=Candida albicans (strain SC5314 / ATCC MYA-2876) GN=VMA5 PE=4 SV=1	vacuole
+	2.62737	2.15557	Q59YN4;Q59YD3	Q59YN4;Q59YD3	Q59YN4_CANAL Likely mitochondrial carrier protein OS=Candida albicans (strain SC5314 / ATCC MYA-2876) GN=orf19.1393 PE=3 SV=1;Q59YD3_CANAL Likely mitochondrial carrier protein OS=Candida albicans (strain SC5314 / ATCC MYA-2876) GN=CaO19.1393 PE=3 SV=1	Mitochondria	Ortholog(s) have NAD transporter activity, pyruvate secondary active transmembrane transporter activity, role in NAD transmembrane transport, mitochondrial pyruvate transport and endoplasmic reticulum, mitochondrion localization
+	2.80686	2.15539	Q59K50	Q59K50	Q59K50_CANAL Uncharacterized protein OS=Candida albicans (strain SC5314 / ATCC MYA-2876) GN=ERG10 PE=3 SV=1	cytosol
+	2.51582	2.14608	Q5A2C4	Q5A2C4	Q5A2C4_CANAL Likely mitochondrial carrier protein OS=Candida albicans (strain SC5314 / ATCC MYA-2876) GN=MTM1 PE=3 SV=1	mitochondria	Ortholog(s) have metallochaperone activity, pyridoxal phosphate binding activity, role in manganese ion transport, pyridoxal phosphate transport and mitochondrion localization
+	2.05489	2.14327	Q5A599	Q5A599	NIK1_CANAL Histidine protein kinase NIK1 OS=Candida albicans (strain SC5314 / ATCC MYA-2876) GN=NIK1 PE=1 SV=2	membrane
+	2.42754	2.13755	Q5A4Z2	Q5A4Z2	Q5A4Z2_CANAL DnaJ-like protein OS=Candida albicans (strain SC5314 / ATCC MYA-2876) GN=XDJ1 PE=3 SV=1	intergral component of mitochondrial outer membrane	Putative DnaJ-like chaperone; Hap43-repressed gene
+	2.53908	2.13398	Q59VG6	Q59VG6	Q59VG6_CANAL Uncharacterized protein OS=Candida albicans (strain SC5314 / ATCC MYA-2876) GN=ERG3 PE=3 SV=1	ER
+	2.55854	2.13178	Q5A1B0	Q5A1B0	Q5A1B0_CANAL Uncharacterized protein OS=Candida albicans (strain SC5314 / ATCC MYA-2876) GN=ERG26 PE=4 SV=1	ER
+	2.48379	2.13105	Q5AN20;Q5AML5	Q5AN20;Q5AML5	Q5AN20_CANAL Potential C-4 sterol methyl oxidase OS=Candida albicans (strain SC5314 / ATCC MYA-2876) GN=ERG251 PE=3 SV=1;Q5AML5_CANAL Potential C-4 sterol methyl oxidase OS=Candida albicans (strain SC5314 / ATCC MYA-2876) GN=ERG251 PE=3 SV=1	ER
+	1.71312	2.11595	Q5A1R0;Q5A1W7	Q5A1R0;Q5A1W7	Q5A1R0_CANAL Likely protein kinase OS=Candida albicans (strain SC5314 / ATCC MYA-2876) GN=SNF1 PE=4 SV=1;Q5A1W7_CANAL Likely protein kinase OS=Candida albicans (strain SC5314 / ATCC MYA-2876) GN=SNF1 PE=4 SV=1	mitochondrion	Essential protein; functional homolog of S. cerevisiae Snf1p regulator of sugar metabolism; constitutively expressed; Thr208 phosphorylation may have regulatory role; up-regulation associated with azole resistance; has polyhistidine tract
+	1.89528	2.10786	Q59R01	Q59R01	Q59R01_CANAL Potential mRNA deadenylase and CCR4-NOT complex subunit Cdc39p OS=Candida albicans (strain SC5314 / ATCC MYA-2876) GN=CDC39 PE=4 SV=1	CCR4-NOT complex
+	2.68672	2.1009	Q5AEJ6	Q5AEJ6	Q5AEJ6_CANAL Potential long chain fatty acyl-CoA synthetase OS=Candida albicans (strain SC5314 / ATCC MYA-2876) GN=FAA21 PE=4 SV=1	Mitochondria	Predicted acyl CoA synthetase; upregulated upon phagocytosis; transcript regulated by Nrg1 and Mig1
+	2.96029	2.09938	Q59ZH1	Q59ZH1	Q59ZH1_CANAL Uncharacterized protein OS=Candida albicans (strain SC5314 / ATCC MYA-2876) GN=orf19.3548 PE=4 SV=1	Mitochondrial inner membrane
+	3.27171	2.089	Q5A9K1;Q5A9A0	Q5A9K1;Q5A9A0	Q5A9K1_CANAL Possible intermediate filament protein Mdm1p OS=Candida albicans (strain SC5314 / ATCC MYA-2876) GN=MDM1 PE=4 SV=1;Q5A9A0_CANAL Possible intermediate filament protein Mdm1p OS=Candida albicans (strain SC5314 / ATCC MYA-2876) GN=MDM1 PE=4 SV=1	vacuole	ER vacuole tether
+	2.0261	2.08202	Q5AFN8	Q5AFN8	CCW14_CANAL Covalently-linked cell wall protein 14 OS=Candida albicans (strain SC5314 / ATCC MYA-2876) GN=SSR1 PE=1 SV=1	mitochondria	Beta-glucan associated ser/thr rich cell-wall protein with a role in cell wall structure; GPI anchor; similar mRNA abundance in yeast-form and germ tubes; detected at germ tube plasma membrane; repressed in cells treated with Congo Red
+	2.51243	2.06575	Q5A0W3	Q5A0W3	Q5A0W3_CANAL Glycerol-3-phosphate dehydrogenase OS=Candida albicans (strain SC5314 / ATCC MYA-2876) GN=GUT2 PE=3 SV=1	integral component of mitochondrial outer membrane	Glycerol-3-phosphate dehydrogenase; Plc1p-regulated; rat catheter biofilm induced; Spider biofilm induced
+	3.46232	2.05654	Q5A888	Q5A888	Q5A888_CANAL Uncharacterized protein OS=Candida albicans (strain SC5314 / ATCC MYA-2876) GN=ERG27 PE=4 SV=1	mitochondrial outer membrane	3-Keto sterol reductase of ergosterol biosynthesis; acts in C-4 sterol demethylation with Erg25p and Erg26p; possible drug target, essential for viability; functional homolog of S. cerevisiae Erg27p
+	2.39071	2.05173	Q59K49	Q59K49	Q59K49_CANAL Uncharacterized protein OS=Candida albicans (strain SC5314 / ATCC MYA-2876) GN=orf19.1592 PE=4 SV=1	mitochondrion	unknown
+	2.16381	2.0511	Q59Z52	Q59Z52	Q59Z52_CANAL O-acyltransferase OS=Candida albicans (strain SC5314 / ATCC MYA-2876) GN=ARE2 PE=3 SV=1	ER	ergosterol metaboliv proces
+	2.21733	2.04806	P87220	P87220	VATD_CANAL V-type proton ATPase subunit D OS=Candida albicans (strain SC5314 / ATCC MYA-2876) GN=VMA8 PE=3 SV=1	vacuole membrane
+	2.03642	2.0419	Q5A7T7	Q5A7T7	Q5A7T7_CANAL Sterol C-24 (28) reductase OS=Candida albicans (strain SC5314 / ATCC MYA-2876) GN=ERG4 PE=4 SV=1	ER
+	2.45446	2.03251	Q59SI2	Q59SI2	TIM14_CANAL Mitochondrial import inner membrane translocase subunit TIM14 OS=Candida albicans (strain SC5314 / ATCC MYA-2876) GN=PAM18 PE=3 SV=1	mitochodnria inner memrbane	import
+	3.41539	2.01017	Q5AD84	Q5AD84	Q5AD84_CANAL Uncharacterized protein OS=Candida albicans (strain SC5314 / ATCC MYA-2876) GN=CaO19.9663 PE=4 SV=1	mitochondrion outer membrane	yeast: Catalyzes the ATP-dependent dehydration of threonylcarbamoyladenosine at position 37 (t6A37) to form cyclic t6A37 (ct6A37) in tRNAs that read codons beginning with adenine
+	1.74706	2.00772	Q5AND8	Q5AND8	Q5AND8_CANAL Potential ubiquitin conjugating factor OS=Candida albicans (strain SC5314 / ATCC MYA-2876) GN=UFD2 PE=4 SV=1	ubiquitin ligase complex	Ortholog(s) have ubiquitin-ubiquitin ligase activity and role in ER-associated ubiquitin-dependent protein catabolic process, cellular response to ethanol, positive regulation of protein ubiquitination, protein ubiquitination
+	2.29205	2.00538	Q5AHI5	Q5AHI5	Q5AHI5_CANAL Uncharacterized protein OS=Candida albicans (strain SC5314 / ATCC MYA-2876) GN=CaO19.811 PE=4 SV=1	mitochondia	unknown
+	2.80078	1.995	Q5APF5	Q5APF5	Q5APF5_CANAL Probable mitochondrial transport protein OS=Candida albicans (strain SC5314 / ATCC MYA-2876) GN=orf19.4811 PE=3 SV=1	mitochondrial membrane	Putative tricarboxylate carrier family protein; localized to the mitochondrial membrane
+	1.6859	1.98064	Q5AAH8	Q5AAH8	Q5AAH8_CANAL Uncharacterized protein OS=Candida albicans (strain SC5314 / ATCC MYA-2876) GN=NUP192 PE=4 SV=1	mitotic spindle body
+	3.05952	1.96672	Q5A0C9	Q5A0C9	Q5A0C9_CANAL Uncharacterized protein OS=Candida albicans (strain SC5314 / ATCC MYA-2876) GN=orf19.7166 PE=4 SV=1	golgi, er
+	1.69168	1.96557	Q59US3	Q59US3	Q59US3_CANAL Uncharacterized protein OS=Candida albicans (strain SC5314 / ATCC MYA-2876) GN=SUB2 PE=4 SV=1	cytoplasm
+	3.73907	1.96491	Q5ACZ8	Q5ACZ8	Q5ACZ8_CANAL Probable vacuolar NRAMP iron transporter OS=Candida albicans (strain SC5314 / ATCC MYA-2876) GN=SMF3 PE=4 SV=1	mitochondrion	Ortholog(s) have inorganic cation transmembrane transporter activity and role in cellular cobalt ion homeostasis, cellular manganese ion homeostasis, cobalt ion transport, manganese ion transport
+	2.48379	1.96238	Q5AHG9	Q5AHG9	Q5AHG9_CANAL Uncharacterized protein OS=Candida albicans (strain SC5314 / ATCC MYA-2876) GN=CaO19.827 PE=4 SV=1	unknown	unknown
+	3.41673	1.9558	Q5ABB3	Q5ABB3	Q5ABB3_CANAL 3-methyl-2-oxobutanoate hydroxymethyltransferase OS=Candida albicans (strain SC5314 / ATCC MYA-2876) GN=ECM31 PE=3 SV=1	mitochondrion	Ortholog(s) have 3-methyl-2-oxobutanoate hydroxymethyltransferase activity, role in pantothenate biosynthetic process, respiratory chain complex IV assembly and mitochondrion localization
+	1.97105	1.95252	Q59KM6	Q59KM6	Q59KM6_CANAL Uncharacterized protein OS=Candida albicans (strain SC5314 / ATCC MYA-2876) GN=PEX22 PE=4 SV=1	unknown	unknown
+	3.11465	1.95105	Q59Y33	Q59Y33	Q59Y33_CANAL Uncharacterized protein OS=Candida albicans (strain SC5314 / ATCC MYA-2876) GN=ERG9 PE=4 SV=1	mitochondrial outer membrane	Putative farnesyl-diphosphate farnesyl transferase (squalene synthase); sterol biosynthesis pathway; likely essential for growth; regulated by fluconazole, lovastatin; amphotericin B, caspofungin repressed; Spider biofilm repressed
+	2.82314	1.9456	Q5AQ61	Q5AQ61	Q5AQ61_CANAL Uncharacterized protein OS=Candida albicans (strain SC5314 / ATCC MYA-2876) GN=HEM14 PE=4 SV=1	mitochondrial inner mmebrane	Putative protoporphyrinogen oxidase; involved in heme biosynthesis; predicted Kex2p substrate; iron regulated transcript; Yfh1-induced; Hap43-repressed; rat catheter biofilm repressed
+	3.97932	1.93913	Q5ADQ8	Q5ADQ8	Q5ADQ8_CANAL Uncharacterized protein OS=Candida albicans (strain SC5314 / ATCC MYA-2876) GN=MRS6 PE=4 SV=1	cytosol, nucleus
+	2.39605	1.93629	Q59XV1	Q59XV1	Q59XV1_CANAL Likely protein kinase OS=Candida albicans (strain SC5314 / ATCC MYA-2876) GN=CMK2 PE=3 SV=1	cytosol, nucleus
+	3.09248	1.92	Q5A4E6	Q5A4E6	Q5A4E6_CANAL Likely protein kinase OS=Candida albicans (strain SC5314 / ATCC MYA-2876) GN=PBS2 PE=4 SV=1	cytoplasmic stress granule
+	1.88314	1.90516	Q5A3L5	Q5A3L5	Q5A3L5_CANAL Potential peroxisomal fatty acid ABC transporter subunit OS=Candida albicans (strain SC5314 / ATCC MYA-2876) GN=PXA2 PE=4 SV=1	integral component of peroxisomal membrane
+	2.39893	1.90223	Q5AC61;Q5ABT7	Q5AC61;Q5ABT7	Q5AC61_CANAL Ribonuclease H OS=Candida albicans (strain SC5314 / ATCC MYA-2876) GN=RNH11 PE=3 SV=1;Q5ABT7_CANAL Ribonuclease H OS=Candida albicans (strain SC5314 / ATCC MYA-2876) GN=RNH11 PE=3 SV=1	cytoplasm nucleus
+	1.89577	1.89615	Q5AM61;Q5ALR2	Q5AM61;Q5ALR2	Q5AM61_CANAL Uncharacterized protein OS=Candida albicans (strain SC5314 / ATCC MYA-2876) GN=CaO19.1514 PE=4 SV=1;Q5ALR2_CANAL Uncharacterized protein OS=Candida albicans (strain SC5314 / ATCC MYA-2876) GN=CaO19.9089 PE=4 SV=1	golgi, cytosol, nucleus
+	3.14613	1.8951	Q5APC0	Q5APC0	TVP18_CANAL Golgi apparatus membrane protein TVP18 OS=Candida albicans (strain SC5314 / ATCC MYA-2876) GN=TVP18 PE=3 SV=1	golgi, colocalizes with clatherin coated vesicles
+	2.29348	1.89308	Q5AKR2;Q5AK99	Q5AKR2;Q5AK99	Q5AKR2_CANAL Uncharacterized protein OS=Candida albicans (strain SC5314 / ATCC MYA-2876) GN=CaO19.11403 PE=4 SV=1;Q5AK99_CANAL Uncharacterized protein OS=Candida albicans (strain SC5314 / ATCC MYA-2876) GN=orf19.3921 PE=4 SV=1	nucleus, cytosol
+	2.57089	1.89201	Q92210	Q92210	PUR6_CANAL Phosphoribosylaminoimidazole carboxylase OS=Candida albicans (strain SC5314 / ATCC MYA-2876) GN=ADE2 PE=3 SV=2	cytosol
+	3.51528	1.87225	Q5AB72	Q5AB72	Q5AB72_CANAL Uncharacterized protein OS=Candida albicans (strain SC5314 / ATCC MYA-2876) GN=CRD1 PE=3 SV=1	cytosol
+	3.09078	1.86858	Q5AP66	Q5AP66	SFH5_CANAL Phosphatidylinositol transfer protein SFH5 OS=Candida albicans (strain SC5314 / ATCC MYA-2876) GN=SFH5 PE=3 SV=1	vacuole
+	2.2934	1.86274	Q5AC06	Q5AC06	Q5AC06_CANAL Fimbrin-like potential actin filament bundling protein OS=Candida albicans (strain SC5314 / ATCC MYA-2876) GN=SAC6 PE=4 SV=1	actin filament bundle
+	1.96516	1.86154	Q5A1L4;Q59JN3	Q5A1L4;Q59JN3	Q5A1L4_CANAL Mitochondrial inner membrane protease subunit 2 OS=Candida albicans (strain SC5314 / ATCC MYA-2876) GN=IMP2 PE=3 SV=1;Q59JN3_CANAL Mitochondrial inner membrane protease subunit 2 OS=Candida albicans (strain SC5314 / ATCC MYA-2876) GN=IMP2 PE=3	mitochondrial inner membrane	Predicted subunit of the mitochondrial inner membrane peptidase complex involved in protein targeting to mitochondria
+	2.1883	1.86076	Q5AAI8	Q5AAI8	NAP1_CANAL Nucleosome assembly protein 1 OS=Candida albicans (strain SC5314 / ATCC MYA-2876) GN=NAP1 PE=1 SV=1	cytosol, nucleus
+	2.81132	1.84337	Q5AD77	Q5AD77	SNX4_CANAL Sorting nexin-4 OS=Candida albicans (strain SC5314 / ATCC MYA-2876) GN=SNX4 PE=3 SV=1	cytosol
+	2.10826	1.8415	Q59NN4	Q59NN4	Q59NN4_CANAL Potential very long-chain fatty acyl-CoA synthetase Fat1p OS=Candida albicans (strain SC5314 / ATCC MYA-2876) GN=FAT1 PE=4 SV=1	vacuole, peroxisome
+	2.54289	1.8374	Q59U86	Q59U86	Q59U86_CANAL Uncharacterized protein OS=Candida albicans (strain SC5314 / ATCC MYA-2876) GN=CaO19.1865 PE=3 SV=1	cytosol, ER, nucleus
+	2.33223	1.83401	Q59VH9	Q59VH9	Q59VH9_CANAL Obg-like ATPase 1 OS=Candida albicans (strain SC5314 / ATCC MYA-2876) GN=OLA1 PE=3 SV=1	cytoplasm
+	1.90152	1.82963	Q5A0N5	Q5A0N5	Q5A0N5_CANAL Probable ubiquitin ligase Tom1p OS=Candida albicans (strain SC5314 / ATCC MYA-2876) GN=TOM1 PE=4 SV=1	nucleolus	ubiquitin activity
+	2.85716	1.82576	Q5AKW2	Q5AKW2	Q5AKW2_CANAL Uncharacterized protein OS=Candida albicans (strain SC5314 / ATCC MYA-2876) GN=MYO2 PE=3 SV=1	actin filament bundle
+	2.34553	1.8139	Q5ACV0	Q5ACV0	Q5ACV0_CANAL Potential mitochondrial coenzyme A transporter OS=Candida albicans (strain SC5314 / ATCC MYA-2876) GN=LEU5 PE=3 SV=1	Mitochondrial inner membrane	Putative mitochondrial carrier protein; Hap43-repressed; rat catheter biofilm induced
+	3.02437	1.81274	Q5A9Q4;Q5A8Y1	Q5A9Q4;Q5A8Y1	Q5A9Q4_CANAL Potential mitochondrial Complex I assembly chaperone OS=Candida albicans (strain SC5314 / ATCC MYA-2876) GN=CIA30 PE=4 SV=1;Q5A8Y1_CANAL Potential mitochondrial Complex I assembly chaperone OS=Candida albicans (strain SC5314 / ATCC MYA-2876) G	mitochondrion
+	1.94473	1.80129	Q5A282	Q5A282	Q5A282_CANAL Potential ABC transporter OS=Candida albicans (strain SC5314 / ATCC MYA-2876) GN=ADP1 PE=4 SV=1	vacuole membrane
+	3.2046	1.79483	Q59ZS4	Q59ZS4	Q59ZS4_CANAL Possible mitochondrial protein OS=Candida albicans (strain SC5314 / ATCC MYA-2876) GN=SAM35 PE=4 SV=1	mitochondrial outer membrane	Predicted component of the sorting and assembly machinery (SAM complex) of the mitochondrial outer membrane, involved in protein import into mitochondria
+	2.24207	1.79457	Q5AMM6	Q5AMM6	Q5AMM6_CANAL Uncharacterized protein OS=Candida albicans (strain SC5314 / ATCC MYA-2876) GN=TIM12 PE=3 SV=1	Mitochondrial inner membrane	Predicted component of the TIM22 complex, involved in protein import into mitochondrial inner membrane; flow model biofilm induced
+	2.2833	1.79037	Q59X17	Q59X17	Q59X17_CANAL Potential long chain fatty acyl-CoA synthetase OS=Candida albicans (strain SC5314 / ATCC MYA-2876) GN=FAA2-1 PE=4 SV=1	unknown
+	2.66384	1.7887	Q59SB3;Q59S82	Q59SB3;Q59S82	Q59SB3_CANAL Uncharacterized protein OS=Candida albicans (strain SC5314 / ATCC MYA-2876) GN=CaO19.10962 PE=4 SV=1;Q59S82_CANAL Uncharacterized protein OS=Candida albicans (strain SC5314 / ATCC MYA-2876) GN=orf19.3458 PE=4 SV=1	mitochondrion	Ortholog(s) have role in late endosome to vacuole transport via multivesicular body sorting pathway, protein targeting to vacuole and Golgi apparatus, Vps55/Vps68 complex, fungal-type vacuole membrane, mitochondrion localization
+	2.02249	1.78835	Q5AD74	Q5AD74	Q5AD74_CANAL Likely 26S proteasome regulatory particle subunit Rpn9p OS=Candida albicans (strain SC5314 / ATCC MYA-2876) GN=RPN9 PE=4 SV=1	proteosome particle
+	3.76022	1.77525	Q5A320	Q5A320	Q5A320_CANAL Potential enoyl-CoA hydratase/isomerase OS=Candida albicans (strain SC5314 / ATCC MYA-2876) GN=DCI1 PE=4 SV=1	unknown	fatty acid oxidation pathway
+	2.4321	1.77421	Q59Q38	Q59Q38	PNG1_CANAL Peptide-N(4)-(N-acetyl-beta-glucosaminyl)asparagine amidase OS=Candida albicans (strain SC5314 / ATCC MYA-2876) GN=PNG1 PE=3 SV=1	mitochondrion	Putative peptide N-glycanase; induced by nitric oxide independent of Yhb1p
+	2.03277	1.76731	Q59QX0	Q59QX0	Q59QX0_CANAL Potential peroxisomal membrane protein Pex11p OS=Candida albicans (strain SC5314 / ATCC MYA-2876) GN=PEX11 PE=4 SV=1	mitochondrion	Putative peroxisomal membrane protein; role in fatty acid oxidation; expression is Tac1-regulated; Hms1p-dependent induction by geldamycin; Spider biofilm induced
+	4.99267	1.75959	Q59NL8	Q59NL8	Q59NL8_CANAL Uncharacterized protein OS=Candida albicans (strain SC5314 / ATCC MYA-2876) GN=orf19.6597 PE=4 SV=1	cytoplasm
+	2.19881	1.75182	Q5A744	Q5A744	SDS23_CANAL Protein SDS23 OS=Candida albicans (strain SC5314 / ATCC MYA-2876) GN=SDS23 PE=2 SV=1	cytosol
+	2.09377	1.74601	Q5A328	Q5A328	Q5A328_CANAL Mitochondrial pyruvate carrier OS=Candida albicans (strain SC5314 / ATCC MYA-2876) GN=orf19.6435 PE=3 SV=1	mitochodnria inner memrbane	Highly conserved subunit of mitochondrial pyruvate carrier; Hap43-repressed; Spider biofilm repressed
+	2.17885	1.74596	Q5AL11	Q5AL11	Q5AL11_CANAL Potential mitochondrial aspartate-glutamate transporter OS=Candida albicans (strain SC5314 / ATCC MYA-2876) GN=AGC1 PE=3 SV=1	vacuole - mitochondrion contact site in yeast	Putative mitochondrial carrier protein; transcript is alkaline upregulated rat catheter biofilm induced
+	2.26779	1.74021	Q5AFD5	Q5AFD5	Q5AFD5_CANAL NADPH--cytochrome P450 reductase OS=Candida albicans (strain SC5314 / ATCC MYA-2876) GN=NCP1 PE=3 SV=1	mitochondrial outer membrane	NADPH-cytochrome P450 reductase, acts with Erg11p in sterol 14 alpha-demethylation in ergosterol biosynthesis; subject to hypoxic regulation; ketoconazole-induced; caspofungin repressed
+	2.23373	1.73681	Q5AK88	Q5AK88	Q5AK88_CANAL Uncharacterized protein OS=Candida albicans (strain SC5314 / ATCC MYA-2876) GN=orf19.3932 PE=4 SV=1	mitochondrion	Predicted RNA binding protein; stationary phase enriched; induced in core caspofungin response; induced by nitric oxide independent of Yhb1; repressed in ssr1 null; ketoconazole, hypoxia induced; Spider biofilm induced
+	2.19819	1.73222	Q59LS4;Q59KD3	Q59LS4;Q59KD3	Q59LS4_CANAL Sterol C-14 reductase OS=Candida albicans (strain SC5314 / ATCC MYA-2876) GN=ERG24 PE=4 SV=1;Q59KD3_CANAL C-14 sterol reductase (Fragment) OS=Candida albicans (strain SC5314 / ATCC MYA-2876) GN=ERG24 PE=4 SV=1	er
+	2.20364	1.73159	Q5AML1	Q5AML1	EIF3C_CANAL Eukaryotic translation initiation factor 3 subunit C OS=Candida albicans (strain SC5314 / ATCC MYA-2876) GN=NIP1 PE=3 SV=1	cytosol
+	2.57106	1.72841	Q5AMT2	Q5AMT2	BGL2_CANAL Glucan 1,3-beta-glucosidase BGL2 OS=Candida albicans (strain SC5314 / ATCC MYA-2876) GN=BGL2 PE=1 SV=1	vacuole
+	2.91317	1.72578	Q5AFI6	Q5AFI6	Q5AFI6_CANAL Potential mitochondrial S-adenosylmethionine transporter OS=Candida albicans (strain SC5314 / ATCC MYA-2876) GN=PET8 PE=3 SV=1	mitochondrial inner membrane	S-adenosylmethionine transporter of the mitochondrial inner membrane; mitochondrial carrier family; predicted role in biotin biosynthesis and respiratory growth; Spider biofilm repressed
+	4.2345	1.71841	Q5A388	Q5A388	Q5A388_CANAL Uncharacterized protein OS=Candida albicans (strain SC5314 / ATCC MYA-2876) GN=PTC5 PE=3 SV=1	mitochondrial intermembrane space	Mitochondrial protein phosphatase of the Type 2C-related family (serine/threonine-specific), involved in drug response and cadmium tolerance
+	2.41009	1.6882	Q5AC74	Q5AC74	Q5AC74_CANAL Uncharacterized protein OS=Candida albicans (strain SC5314 / ATCC MYA-2876) GN=MDL2 PE=4 SV=1	plasma membrane
+	3.12228	1.68626	Q5APC3	Q5APC3	Q5APC3_CANAL Uncharacterized protein OS=Candida albicans (strain SC5314 / ATCC MYA-2876) GN=orf19.4842 PE=4 SV=1	unknown
+	2.41084	1.67831	Q59NV8	Q59NV8	Q59NV8_CANAL Potential mitochondrial chaperonin OS=Candida albicans (strain SC5314 / ATCC MYA-2876) GN=CaO19.11620 PE=4 SV=1	mitochondria	mitochondrial organisation
+	2.44811	1.66742	Q5AL24	Q5AL24	Q5AL24_CANAL Uncharacterized protein OS=Candida albicans (strain SC5314 / ATCC MYA-2876) GN=orf19.4953 PE=4 SV=1	cytosol, nucleus	ubiquitin
+	2.82995	1.63896	Q5AC34	Q5AC34	Q5AC34_CANAL Signal recognition particle subunit SRP72 OS=Candida albicans (strain SC5314 / ATCC MYA-2876) GN=SRP72 PE=3 SV=1	cytosol, nucleus
+	3.17365	1.62841	Q59X89	Q59X89	Q59X89_CANAL Likely rab family GTP-binding protein OS=Candida albicans (strain SC5314 / ATCC MYA-2876) GN=VPS21 PE=4 SV=1	mitochondrial outer membrane	Late endosomal Rab small monomeric GTPase involved in transport of endocytosed proteins to the vacuole; involved in filamentous growth and virulence; Spider biofilm induced
+	2.4306	1.61557	Q5AEC9	Q5AEC9	Q5AEC9_CANAL Potential mitochondrial nonproton-pumping NADH dehydrogenase OS=Candida albicans (strain SC5314 / ATCC MYA-2876) GN=NDE1 PE=4 SV=1	mitochondrial membrane	Putative NADH dehydrogenase; may act alternatively to complex I in respiration; caspofungin repressed; rat catheter biofilm induced; Spider biofilm repressed
+	3.04639	1.60942	Q5AJD0	Q5AJD0	DBP5_CANAL ATP-dependent RNA helicase DBP5 OS=Candida albicans (strain SC5314 / ATCC MYA-2876) GN=DBP5 PE=3 SV=1	cytosol
+	3.81774	1.58103	Q5A2X3	Q5A2X3	Q5A2X3_CANAL Uncharacterized protein OS=Candida albicans (strain SC5314 / ATCC MYA-2876) GN=UBA1 PE=3 SV=1	cytosol, nucleus	ubiquination
+	3.65752	1.57203	Q92206	Q92206	ERG1_CANAL Squalene monooxygenase OS=Candida albicans (strain SC5314 / ATCC MYA-2876) GN=ERG1 PE=3 SV=1	vacuole
+	3.35039	1.54359	Q5AFJ6;CON__Q2KIF2	Q5AFJ6	Q5AFJ6_CANAL Uncharacterized protein OS=Candida albicans (strain SC5314 / ATCC MYA-2876) GN=PEL1 PE=4 SV=1	mitochondrial membrane	Predicted enzyme of mitochondrial phospholipid biosynthesis; rat catheter and flow model biofilm induced
+	3.32045	1.4955	P83778	P83778	MDHC_CANAL Malate dehydrogenase, cytoplasmic OS=Candida albicans (strain SC5314 / ATCC MYA-2876) GN=MDH1 PE=1 SV=2	mitochondrial matrix	Predicted malate dehydrogenase precursor; macrophage-induced transcript; protein present in exponential and stationary growth phase yeast cultures; Spider biofilm repressed
+	3.35662	1.47935	Q5A672	Q5A672	Q5A672_CANAL Uncharacterized protein OS=Candida albicans (strain SC5314 / ATCC MYA-2876) GN=GOA1 PE=4 SV=1	mitochondrion	Protein required for respiratory growth, resistance to oxidants, chlamydospore formation, hyphal growth under some conditions, and virulence; relocalizes from the cytoplasm to the mitochondrion during oxidative or osmotic stress
+	3.73602	-1.60829	Q5ALY2;Q5AMD1	Q5ALY2;Q5AMD1	Q5ALY2_CANAL Potential epsin-like clathrin-binding protein OS=Candida albicans (strain SC5314 / ATCC MYA-2876) GN=ENT2 PE=4 SV=1;Q5AMD1_CANAL Potential epsin-like clathrin-binding protein OS=Candida albicans (strain SC5314 / ATCC MYA-2876) GN=ENT2 PE=4 SV=	actin cortical patch, mating projection tip	Ortholog(s) have phosphatidylinositol-4,5-bisphosphate binding activity, role in actin cortical patch assembly, actin filament organization, endocytosis and actin cortical patch, mating projection tip localization
+	3.01868	-1.61106	Q59L18	Q59L18	Q59L18_CANAL Uncharacterized protein OS=Candida albicans (strain SC5314 / ATCC MYA-2876) GN=STT4 PE=3 SV=1	mitochondrion	Putative phosphatidylinositol-4-kinase, invasive filamentous, autophagy of mitochondrion growth
+	2.47714	-1.62669	O94030	O94030	MIA40_CANAL Mitochondrial intermembrane space import and assembly protein 40 OS=Candida albicans (strain SC5314 / ATCC MYA-2876) GN=MIA40 PE=3 SV=2	mitochondrial inner membrane	Predicted component of the mitochondrial intermembrane space import machinery; Hap43p-repressed gene
+	2.35838	-1.63667	Q5AFQ0	Q5AFQ0	Q5AFQ0_CANAL Likely cytosolic ribosomal protein S18 OS=Candida albicans (strain SC5314 / ATCC MYA-2876) GN=RPS18 PE=3 SV=1	mitochondrion	Predicted ribosomal protein; repressed upon phagocytosis by murine macrophage; repressed by nitric oxide; Hap43-induced; Spider biofilm repressed
+	2.5824	-1.6668	Q5AF54	Q5AF54	TIM13_CANAL Mitochondrial import inner membrane translocase subunit TIM13 OS=Candida albicans (strain SC5314 / ATCC MYA-2876) GN=TIM13 PE=3 SV=1	mitochondrion intermembrane	Predicted mitochondrial intermembrane space protein with a role in protein import into mitochondria
+	3.1425	-1.66772	Q59T35	Q59T35	Q59T35_CANAL Potential fumarate reductase OS=Candida albicans (strain SC5314 / ATCC MYA-2876) GN=OSM1 PE=4 SV=1	mitochondrion	Putative mitochondrial fumarate reductase; regulated by Ssn6p, Gcn2p, and Gcn4p; Hog1p-downregulated; stationary phase enriched protein; Hap43p-repressed gene
+	2.26137	-1.67545	Q59TT3;Q59TX2	Q59TT3;Q59TX2	Q59TT3_CANAL Uncharacterized protein OS=Candida albicans (strain SC5314 / ATCC MYA-2876) GN=PLD1 PE=4 SV=1;Q59TX2_CANAL Uncharacterized protein OS=Candida albicans (strain SC5314 / ATCC MYA-2876) GN=PLD1 PE=4 SV=1	nucleus, endosome	Phospholipase D1; required for phosphatidic acid and for most diacylglycerol production; required for wild-type mouse virulence, but not rat oral virulence; mutant defect in hyphal growth on solid substrates; similar to S. cerevisiae Spo14p
+	2.2275	-1.6779	Q5A9G7;O94069	Q5A9G7;O94069	Q5A9G7_CANAL 5-aminolevulinate synthase OS=Candida albicans (strain SC5314 / ATCC MYA-2876) GN=HEM1 PE=3 SV=1;HEM1_CANAL 5-aminolevulinate synthase, mitochondrial OS=Candida albicans (strain SC5314 / ATCC MYA-2876) GN=HEM1 PE=3 SV=1	mitochondrial matrix	Putative 5-aminolevulinate synthase; caspofungin repressed; induced by high iron, nitric oxide; regulated by Ssn6; Hap43-repressed; Spider biofilm induced
+	2.27712	-1.67885	Q5AK82	Q5AK82	Q5AK82_CANAL Likely mitochondrial ribosomal protein Rsm26p OS=Candida albicans (strain SC5314 / ATCC MYA-2876) GN=RSM26 PE=4 SV=1	mitochondrial small ribosomal subunit	Putative mitochondrial ribosomal protein of the small subunit; mutation confers hypersensitivity to 5-fluorocytosine (5-FC), 5-fluorouracil (5-FU), and tubercidin (7-deazaadenosine)
+	2.98826	-1.68783	Q59QH2	Q59QH2	Q59QH2_CANAL Uncharacterized protein OS=Candida albicans (strain SC5314 / ATCC MYA-2876) GN=CSH1 PE=4 SV=1	cell surface, cytosol	Aldo-keto reductase; role in fibronectin adhesion, cell surface hydrophobicity; regulated by temperature, growth phase, benomyl, macrophage interaction; azole resistance associated; Spider biofilm induced; rat catheter biofilm repressed
+	2.87124	-1.68858	Q59VY3	Q59VY3	Q59VY3_CANAL Galactose-1-phosphate uridylyltransferase OS=Candida albicans (strain SC5314 / ATCC MYA-2876) GN=GAL7 PE=3 SV=1	cytosol, nucleus	Putative galactose-1-phoshphate uridyl transferase; downregulated by hypoxia, upregulated by ketoconazole; macrophage/pseudohyphal-repressed
+	2.33544	-1.69489	Q5APG0	Q5APG0	Q5APG0_CANAL Uncharacterized protein OS=Candida albicans (strain SC5314 / ATCC MYA-2876) GN=orf19.4805 PE=4 SV=1	ER,vacuole membrane	Putative membrane protein; induced by alpha pheromone in SpiderM medium; Hap4-induced gene; Spider biofilm induced
+	2.87413	-1.71412	Q5A400	Q5A400	Q5A400_CANAL Uncharacterized protein OS=Candida albicans (strain SC5314 / ATCC MYA-2876) GN=orf19.7310 PE=4 SV=1	mitochondrion	Protein with a role in directing meiotic recombination events to homologous chromatids; induced by ciclopirox olamine; positively regulated by Sfu1; Hog1, fluconazole-repressed; Hap43-induced; Spider biofilm induced
+	2.54071	-1.73518	Q59LB5	Q59LB5	Q59LB5_CANAL Likely mitochondrial ribosomal protein (E. coli L14) OS=Candida albicans (strain SC5314 / ATCC MYA-2876) GN=MRPL38 PE=3 SV=1	mitochondrial large ribosomal subunit	Ortholog(s) have structural constituent of ribosome activity and mitochondrial large ribosomal subunit localization
+	2.56816	-1.75252	Q5A3P6	Q5A3P6	PKH2_CANAL Serine/threonine-protein kinase PKH2 OS=Candida albicans (strain SC5314 / ATCC MYA-2876) GN=PKH2 PE=1 SV=1	nucleus, cell cortex, colocalizes with eisosome	Putative serine/threonine protein kinase; predicted role in sphingolipid-mediated signaling pathway that controls endocytosis; mRNA binds She3 and is localized to hyphal tips
+	2.5995	-1.76484	Q5AH46	Q5AH46	Q5AH46_CANAL Likely Ser/Thr protein kinase OS=Candida albicans (strain SC5314 / ATCC MYA-2876) GN=CaO19.13845 PE=4 SV=1	unknown	Predicted protein serine/threonine kinase and/or protein tyrosine kinase; Spider biofilm induced
+	2.17595	-1.76526	Q59XU5	Q59XU5	RAS1_CANAL Ras-like protein 1 OS=Candida albicans (strain SC5314 / ATCC MYA-2876) GN=RAS1 PE=3 SV=1	nucleus, cytosol, plasma membrane	RAS signal transduction GTPase; regulates cAMP and MAP kinase pathways; role in hyphal induction, virulence, apoptosis, heat-shock sensitivity; nonessential; plasma membrane-localized; complements viability of S. cerevisiae ras1 ras2 mutant
+	2.19554	-1.76792	Q5A424	Q5A424	Q5A424_CANAL Uncharacterized protein OS=Candida albicans (strain SC5314 / ATCC MYA-2876) GN=orf19.7283 PE=4 SV=1	unknown	unknown
+	2.1891	-1.79494	Q5AEC2	Q5AEC2	Q5AEC2_CANAL Uncharacterized protein OS=Candida albicans (strain SC5314 / ATCC MYA-2876) GN=ALT1 PE=4 SV=1	mitochondrion	Putative alanine transaminase; mutation confers hypersensitivity to 5-fluorocytosine (5-FC); rat catheter and flow model biofilm induced
+	2.58491	-1.7952	Q5A5B0	Q5A5B0	Q5A5B0_CANAL Uncharacterized protein OS=Candida albicans (strain SC5314 / ATCC MYA-2876) GN=ENA21 PE=3 SV=1	integral component of membrane	Predicted P-type ATPase sodium pump; Gcn4p-regulated; flucytosine, amphotericin B, or ketoconazole-induced; osmotic stress-induced; overlaps orf19.5170.1, which is annotated as a blocked reading frame; Spider biofilm induced
+	2.64201	-1.818	P82612	P82612	PMGY_CANAL Phosphoglycerate mutase OS=Candida albicans (strain SC5314 / ATCC MYA-2876) GN=GPM1 PE=1 SV=3	mitochondrial intermembrane space	Phosphoglycerate mutase; surface protein that binds host complement Factor H and FHL-1; antigenic; fluconazole, or amino acid starvation (3-AT) induced, farnesol-repressed; Hap43, flow model biofilm induced; Spider biofilm repressed
+	2.27858	-1.82921	Q5ADT0	Q5ADT0	Q5ADT0_CANAL Uncharacterized protein OS=Candida albicans (strain SC5314 / ATCC MYA-2876) GN=SLK19 PE=4 SV=1	cytosol, eisosome	Alkaline-induced protein of plasma membrane; affects cell aggregation, cell wall; similar to S. cerevisiae Slk19p (a kinetochore protein with roles in mitosis, meiosis); required for wild-type virulence in mouse; macrophage-downregulated
+	2.44968	-1.83322	Q5A8Y6	Q5A8Y6	Q5A8Y6_CANAL Likely mitochondrial ribosomal protein (E. coli L13) OS=Candida albicans (strain SC5314 / ATCC MYA-2876) GN=MRPL23 PE=3 SV=1	mitochondrial large ribosomal subunit	Ortholog(s) have structural constituent of ribosome activity and fungal-type vacuole, mitochondrial large ribosomal subunit localization
+	1.81709	-1.88154	Q5A0A8	Q5A0A8	Q5A0A8_CANAL Uncharacterized protein OS=Candida albicans (strain SC5314 / ATCC MYA-2876) GN=MAM33 PE=4 SV=1	mitochondrial matrix	Putative mitochondrial acidic matrix protein; regulated by Ssn6p; protein present in exponential and stationary growth phase yeast cultures
+	1.87489	-1.90406	Q5A3J1	Q5A3J1	RM51_CANAL 54S ribosomal protein L51, mitochondrial OS=Candida albicans (strain SC5314 / ATCC MYA-2876) GN=MRPL51 PE=3 SV=1	mitochondrial large ribosomal subunit	Ortholog(s) have structural constituent of ribosome activity and mitochondrial large ribosomal subunit localization
+	2.69107	-1.91086	P0CY24	P0CY24	STE20_CANAL Serine/threonine-protein kinase CST20 OS=Candida albicans (strain SC5314 / ATCC MYA-2876) GN=CST20 PE=3 SV=1	nucleus, plasma membrane, mating projection tip	Protein kinase of Ste20p/p65PAK family, required for wild-type mating efficiency and virulence in a mouse model; Cst20p-Hst7p-Cek1p-Cph1p MAPK pathway regulates some hyphal growth; involved in Cdc42p growth regulation
+	2.43269	-1.92125	Q59LP4	Q59LP4	Q59LP4_CANAL Uncharacterized protein OS=Candida albicans (strain SC5314 / ATCC MYA-2876) GN=CaO19.6160 PE=4 SV=1	mitochondrion	Ortholog(s) have role in eisosome assembly and eisosome, membrane raft, mitochondrion, plasma membrane localization
+	2.05551	-1.92489	Q59WW8	Q59WW8	Q59WW8_CANAL Glutathione peroxidase OS=Candida albicans (strain SC5314 / ATCC MYA-2876) GN=GPX2 PE=3 SV=1	unknown	Similar to glutathione peroxidase; induced in high iron; alkaline induced by Rim101; induced by alpha factor or interaction with macrophage; regulated by Efg1; caspofungin repressed; Spider biofilm induced
+	2.16268	-1.92603	Q5ADH8	Q5ADH8	Q5ADH8_CANAL Likely mitochondrial ribosomal protein L16 OS=Candida albicans (strain SC5314 / ATCC MYA-2876) GN=MRPL16 PE=3 SV=1	mitochondrial large ribosomal subunit	Ortholog(s) have structural constituent of ribosome activity, role in mitochondrial translation and mitochondrial large ribosomal subunit localization
+	2.61498	-1.94697	Q5A6S0	Q5A6S0	Q5A6S0_CANAL Likely mitochondrial ribosomal protein MRPL40p OS=Candida albicans (strain SC5314 / ATCC MYA-2876) GN=MRPL40 PE=4 SV=1	mitochondrial large ribosomal subunit	Putative mitochondrial ribosomal protein; Spider biofilm repressed
+	2.91468	-1.94966	Q59NL3	Q59NL3	Q59NL3_CANAL Potential mitochondrial protein Fmp53 OS=Candida albicans (strain SC5314 / ATCC MYA-2876) GN=FMP53 PE=4 SV=1	mitochondrial inner membrane	Ortholog(s) have role in ubiquinone-6 biosynthetic process and mitochondrial inner membrane localization
+	3.65399	-1.95545	Q59RB8	Q59RB8	Q59RB8_CANAL Isocitrate lyase OS=Candida albicans (strain SC5314 / ATCC MYA-2876) GN=ICL1 PE=3 SV=1	cytosol, peroxisome	Isocitrate lyase; glyoxylate cycle enzyme; required for virulence in mice; induced upon phagocytosis by macrophage; farnesol regulated; Pex5-dependent peroxisomal localization; stationary phase enriched;
+	1.78782	-1.95652	Q5A922	Q5A922	AIM9_CANAL Altered inheritance of mitochondria protein 9, mitochondrial OS=Candida albicans (strain SC5314 / ATCC MYA-2876) GN=AIM9 PE=3 SV=1	mitochondria	unknown
+	1.84457	-1.95757	Q5A4C1	Q5A4C1	Q5A4C1_CANAL Uncharacterized protein OS=Candida albicans (strain SC5314 / ATCC MYA-2876) GN=CaO19.1240 PE=4 SV=1	unknown	unknown
+	2.89447	-1.95993	Q59Q71	Q59Q71	Q59Q71_CANAL Uncharacterized protein OS=Candida albicans (strain SC5314 / ATCC MYA-2876) GN=FMT1 PE=4 SV=1	mitochondrion	Putative methionyl-tRNA transformylase; induced upon adherence to polystyrene
+	2.13175	-1.97316	Q59YU1	Q59YU1	AIM23_CANAL Altered inheritance of mitochondria protein 23, mitochondrial OS=Candida albicans (strain SC5314 / ATCC MYA-2876) GN=AIM23 PE=3 SV=1	mitochondrion	Ortholog(s) have ribosome binding activity, role in mitochondrial translational initiation and mitochondrion localization
+	2.05089	-1.9816	Q5A5B9	Q5A5B9	Q5A5B9_CANAL Likely mitochondrial ribosomal protein (E. coli L21) OS=Candida albicans (strain SC5314 / ATCC MYA-2876) GN=MRPL49 PE=4 SV=1	mitochondrial large ribosomal subunit	Ortholog(s) have structural constituent of ribosome activity and mitochondrial large ribosomal subunit localization
+	2.88709	-1.99317	P46273	P46273	PGK_CANAL Phosphoglycerate kinase OS=Candida albicans (strain SC5314 / ATCC MYA-2876) GN=PGK1 PE=3 SV=1	mitochondrion	Phosphoglycerate kinase; localizes to cell wall and cytoplasm; antigenic in murine/human infection; flow model biofilm, Hog1-, Hap43-, GCN-induced; repressed upon phagocytosis
+	2.08254	-1.99457	Q5A3N5	Q5A3N5	Q5A3N5_CANAL Uncharacterized protein OS=Candida albicans (strain SC5314 / ATCC MYA-2876) GN=orf19.5235 PE=4 SV=1	mitochondrial large ribosomal subunit	Putative mitochondrial ribosomal protein of the large subunit; Hap43-induced; mutants are viable; protein level decreases in stationary phase
+	1.80972	-1.99848	Q5AG80	Q5AG80	Q5AG80_CANAL Uncharacterized protein OS=Candida albicans (strain SC5314 / ATCC MYA-2876) GN=MSW1 PE=3 SV=1	mitochondrion	Protein similar to S. cerevisiae Msw1p, which is mitochondrial tryptophanyl-tRNA synthetase; Hap43p-repressed gene; likely to be essential for growth
+	2.48003	-2.00621	Q59M72	Q59M72	Q59M72_CANAL Potential signalling network protein OS=Candida albicans (strain SC5314 / ATCC MYA-2876) GN=CaO19.10999 PE=4 SV=1	plasma membrane	Ortholog(s) have role in TOR signaling, actin filament bundle assembly, eisosome assembly, endosomal transport and establishment of protein localization to plasma membrane,
+	1.64442	-2.01192	Q5AAK3	Q5AAK3	Q5AAK3_CANAL Likely mitochondrial ribosomal protein L6 OS=Candida albicans (strain SC5314 / ATCC MYA-2876) GN=MRPL6 PE=3 SV=1	mitochondrial large ribosomal subunit	Putative mitochondrial ribosomal protein
+	1.92108	-2.01442	Q5AL46	Q5AL46	Q5AL46_CANAL Uncharacterized protein OS=Candida albicans (strain SC5314 / ATCC MYA-2876) GN=orf19.4931 PE=3 SV=1	cytosol	Putative tRNA-Cys synthetase; induced by alpha pheromone in SpiderM medium; ribosomal subunits, translation factors, tRNA synthetases are downregulated upon phagocytosis by murine macrophage
+	1.87194	-2.02081	Q59LM8	Q59LM8	Q59LM8_CANAL Possible mitochondrial ribosomal large subunit protein MRP51p OS=Candida albicans (strain SC5314 / ATCC MYA-2876) GN=MRP51 PE=4 SV=1	mitochondrial small ribosomal subunit	Ortholog(s) have structural constituent of ribosome activity, role in mitochondrial translational initiation and mitochondrial small ribosomal subunit localization
+	1.85796	-2.02221	Q5ACG8	Q5ACG8	Q5ACG8_CANAL Likely mitochondrial ribosomal protein MRPL25p OS=Candida albicans (strain SC5314 / ATCC MYA-2876) GN=MRPL25 PE=4 SV=1	mitochondrial large ribosomal subunit	Mitochondrial ribosomal protein of the large subunit
+	2.34447	-2.02937	Q59KG2	Q59KG2	RGI1_CANAL Respiratory growth induced protein 1 OS=Candida albicans (strain SC5314 / ATCC MYA-2876) GN=RGI1 PE=2 SV=1	cytoplasma, nucleus	Upregulated by cAMP in filamentous growth; induced in high iron, decreased upon yeast-hypha switch; downregulation correlates with clinical fluconazole resistance; Ras1-regulated; Hap43-repressed
+	1.58472	-2.03046	Q59KZ1	Q59KZ1	APE2_CANAL Aminopeptidase 2 OS=Candida albicans (strain SC5314 / ATCC MYA-2876) GN=APE2 PE=1 SV=2	Mitochondrion	Neutral arginine, alanine, leucine specific metallo-aminopeptidase; purified from cell wall/intracellular fractions; protein repressed during mating; Hog1, farnesol-induced; may be essential (UAU1 method)
+	3.04616	-2.03596	Q59KV8	Q59KV8	Q59KV8_CANAL Possible sphingolipid long chain base sensory protein OS=Candida albicans (strain SC5314 / ATCC MYA-2876) GN=LSP1 PE=4 SV=1	mitochondrial outer membrane	Eisosome component with a predicted role in endocytosis; protein present in exponential and stationary growth phase yeast cultures; caspofungin repressed; biofilm induced; fungal-specific (no human/murine homolog); sumoylation targe
+	2.36452	-2.04193	G1UAZ9	G1UAZ9	G1UAZ9_CANAL Possible mitochondrial protein OS=Candida albicans (strain SC5314 / ATCC MYA-2876) GN=orf19.5158 PE=4 SV=1	Mitochondrion	Protein with similarity to a human gene associated with colon cancer and to orf19.5158; regulated by Gcn4, Cyr1; induced by amino acid starvation; macrophage-induced protein, macrophage-repressed;
+	1.84888	-2.04589	Q59Q83	Q59Q83	Q59Q83_CANAL Uncharacterized protein OS=Candida albicans (strain SC5314 / ATCC MYA-2876) GN=NIF3 PE=4 SV=1	Mitochonrion	unknown
+	1.66113	-2.04936	Q59ZF9	Q59ZF9	Q59ZF9_CANAL Likely mitochondrial ribosomal small subunit protein OS=Candida albicans (strain SC5314 / ATCC MYA-2876) GN=MRPS35 PE=4 SV=1	mitochondrial small ribosomal subunit	S. cerevisiae ortholog Mrps35p is a structural constituent of ribosome and localizes to mitochondrial small ribosomal subunit; the snoRNA CD39 is encoded within the MRPS35 intron
+	2.98231	-2.06661	Q59SZ3;Q59SI8	Q59SZ3;Q59SI8	Q59SZ3_CANAL Potential epsin-like clathrin-binding protein OS=Candida albicans (strain SC5314 / ATCC MYA-2876) GN=YAP180 PE=4 SV=1;Q59SI8_CANAL Potential epsin-like clathrin-binding protein OS=Candida albicans (strain SC5314 / ATCC MYA-2876) GN=YAP180 PE=4	prospore membrane, cellular bud neck	Protein with a predicted role in clathrin cage assembly; Hap43-repressed
+	2.14694	-2.07315	Q5A4B6	Q5A4B6	Q5A4B6_CANAL Uncharacterized protein OS=Candida albicans (strain SC5314 / ATCC MYA-2876) GN=CaO19.1246 PE=4 SV=1	cytoplasma,eisosome	Putative eisosome component role in proper eisosome assembly
+	1.76911	-2.08176	Q59VR1	Q59VR1	SKO1_CANAL Transcriptional regulator SKO1 OS=Candida albicans (strain SC5314 / ATCC MYA-2876) GN=SKO1 PE=1 SV=1	cytosol, nucleus	bZIP transcription factor; involved in cell wall damage response; represses the yeast-to-hypha transition; mutants are caspofungin sensitive; induced by osmotic stress via Hog1; induced by Mnl1 under weak acid stress
+	2.78458	-2.08261	Q59KM8	Q59KM8	DBF2_CANAL Cell cycle protein kinase DBF2 OS=Candida albicans (strain SC5314 / ATCC MYA-2876) GN=DBF2 PE=2 SV=1	cytosol, cell division site	Essential serine/threonine protein kinase involved in mitotic spindle formation and cytokinesis; required for septum formation, exit from mitosis, and normal hyphal morphogenesis; virulence-group-correlated expression
+	1.89476	-2.08765	Q59RP7	Q59RP7	RM04_CANAL 54S ribosomal protein L4, mitochondrial OS=Candida albicans (strain SC5314 / ATCC MYA-2876) GN=MRPL4 PE=3 SV=1	mitochondrial large ribosomal subunit	Ortholog of S. cerevisiae Mrpl4, a mitochondrial ribosomal protein of the large subunit; repressed by nitric oxide
+	1.67175	-2.09423	Q5AHG8	Q5AHG8	Q5AHG8_CANAL Likely mitochondrial ribosomal protein (E. coli L28) OS=Candida albicans (strain SC5314 / ATCC MYA-2876) GN=MRPL24 PE=4 SV=1	mitochondrial large ribosomal subunit	Putative ribosomal protein, large subunit, mitochondrial precursor; repressed by prostaglandins
+	2.42764	-2.09494	Q59Z78;Q59Z16	Q59Z78;Q59Z16	Q59Z78_CANAL Uncharacterized protein OS=Candida albicans (strain SC5314 / ATCC MYA-2876) GN=CaO19.2284 PE=4 SV=1;Q59Z16_CANAL Uncharacterized protein OS=Candida albicans (strain SC5314 / ATCC MYA-2876) GN=orf19.2284 PE=4 SV=1	unknown	Protein with an FMN-binding domain; Hap43-repressed
+	1.81428	-2.10142	Q5AH05	Q5AH05	Q5AH05_CANAL Uncharacterized protein OS=Candida albicans (strain SC5314 / ATCC MYA-2876) GN=MSK1 PE=4 SV=1	mitochondrion	Putative mitochondrial lysine-tRNA synthetase; flucytosine repressed
+	1.54001	-2.11482	Q5ANJ8	Q5ANJ8	Q5ANJ8_CANAL Potential bud site selection protein OS=Candida albicans (strain SC5314 / ATCC MYA-2876) GN=RAX1 PE=4 SV=1	ER,vacuole membrane	Protein with a predicted role in bud site selection; hypha-induced expression; Spider biofilm induced
+	2.83562	-2.12226	Q5A937	Q5A937	Q5A937_CANAL Potential mitochondrial ribosomal protein RSM27p OS=Candida albicans (strain SC5314 / ATCC MYA-2876) GN=RSM27 PE=4 SV=1	mitochondrial small ribosomal subunit	Ortholog(s) have structural constituent of ribosome activity and mitochondrial small ribosomal subunit localization
+	1.74644	-2.12253	Q59PD0	Q59PD0	Q59PD0_CANAL Likely mitochondrial ribosomal protein L15 OS=Candida albicans (strain SC5314 / ATCC MYA-2876) GN=MRPL151 PE=4 SV=1	mitochondrial large ribosomal subunit	Ortholog(s) have structural constituent of ribosome activity and mitochondrial large ribosomal subunit localization
+	1.89419	-2.12669	Q5A228	Q5A228	Q5A228_CANAL Potential pantothenate synthase OS=Candida albicans (strain SC5314 / ATCC MYA-2876) GN=PAN6 PE=4 SV=1	cytosol, nucleus	Ortholog(s) have pantoate-beta-alanine ligase activity, role in pantothenate biosynthetic process and cytosol, nucleus localization
+	1.80403	-2.12828	Q59ZG0	Q59ZG0	Q59ZG0_CANAL Likely mitochondrial ribosomal small subunit protein MRPS35p OS=Candida albicans (strain SC5314 / ATCC MYA-2876) GN=CaO19.11043 PE=4 SV=1	itochondrial small ribosomal subunit	S. cerevisiae ortholog Mrps35p is a structural constituent of ribosome and localizes to mitochondrial small ribosomal subunit; the snoRNA CD39 is encoded within the MRPS35 intron
+	3.02103	-2.14609	Q5AD47	Q5AD47	Q5AD47_CANAL Potential hexose transporter OS=Candida albicans (strain SC5314 / ATCC MYA-2876) GN=HGT6 PE=3 SV=1	Mitochondrion	Putative high-affinity MFS glucose transporter; 20 family members; induced in core stress response; fluconazole, oralpharyngeal candidasis induced; flow model biofilm induced; Spider biofilm induced
+	1.8715	-2.15189	Q5A2E4;Q5A292	Q5A2E4;Q5A292	Q5A2E4_CANAL Uncharacterized protein OS=Candida albicans (strain SC5314 / ATCC MYA-2876) GN=CaO19.8079 PE=4 SV=1;Q5A292_CANAL Uncharacterized protein OS=Candida albicans (strain SC5314 / ATCC MYA-2876) GN=orf19.449 PE=4 SV=1	Mitochondrion	Putative phosphatidyl synthase; stationary phase enriched protein; transcript repressed by yeast-hypha switch; Hap43-repressed; rat catheter, Spider and flow model biofilm induced
+	1.9055	-2.15436	Q59QC1	Q59QC1	Q59QC1_CANAL Likely mitochondrial ribosomal protein MRPL28p OS=Candida albicans (strain SC5314 / ATCC MYA-2876) GN=MRPL28 PE=4 SV=1	mitochondrial large ribosomal subunit	Ortholog(s) have structural constituent of ribosome activity and cytosol, mitochondrial large ribosomal subunit, nucleus localization
+	1.54175	-2.15889	Q5A4Z9	Q5A4Z9	Q5A4Z9_CANAL Likely mitochondrial ribosomal protein (E. coli LS6) OS=Candida albicans (strain SC5314 / ATCC MYA-2876) GN=MRP17 PE=4 SV=1	mitochondrial small ribosomal subunit	Predicted mitochondrial ribosomal protein
+	3.19921	-2.16065	Q5AK37	Q5AK37	Q5AK37_CANAL Uncharacterized protein OS=Candida albicans (strain SC5314 / ATCC MYA-2876) GN=CaO19.11466 PE=4 SV=1	mitochondrial outer membrane	Protein with a predicted transcription factor BTF3 domain; flow model biofilm induced
+	1.66821	-2.16438	Q5AI30	Q5AI30	Q5AI30_CANAL Likely mitochondrial ribosomal protein Rsm24p OS=Candida albicans (strain SC5314 / ATCC MYA-2876) GN=RSM24 PE=4 SV=1	mitochondrial small ribosomal subunit	Ortholog(s) have structural constituent of ribosome activity and mitochondrial small ribosomal subunit localization
+	1.55661	-2.16691	P83784	P83784	HSP77_CANAL Heat shock protein SSC1, mitochondrial OS=Candida albicans (strain SC5314 / ATCC MYA-2876) GN=SSC1 PE=1 SV=2	mitochondrial nucleoid, plasma membrane	Heat shock protein; at yeast-form cell surface, not hyphae; antigenic; Gcn4-regulated; induced by amino acid starvation (3-AT) or by adherence to polystyrene; macrophage-repressed; sumoylation target; possibly essential
+	1.44251	-2.16819	Q5A1M1	Q5A1M1	Q5A1M1_CANAL Uncharacterized protein OS=Candida albicans (strain SC5314 / ATCC MYA-2876) GN=TFS1 PE=4 SV=1	cytosol, vacuole	Putative carboxypeptidase y inhibitor; transcript regulated upon yeast-hypha switch; colony morphology-related gene regulation by Ssn6
+	1.45159	-2.16905	Q5A7P9	Q5A7P9	Q5A7P9_CANAL Potential nuclear thioredoxin peroxidase OS=Candida albicans (strain SC5314 / ATCC MYA-2876) GN=DOT5 PE=4 SV=1	cytosol, nucleus	Putative nuclear thiol peroxidase; alkaline downregulated; sumoylation target; Spider and flow model biofilm induced
+	3.91051	-2.17093	Q5AKX2	Q5AKX2	Q5AKX2_CANAL Uncharacterized protein OS=Candida albicans (strain SC5314 / ATCC MYA-2876) GN=OSM2 PE=4 SV=1	mitochondrion	Putative mitochondrial fumarate reductase; regulated by Ssn6p, Gcn2p, and Gcn4p; Hog1p-downregulated; stationary phase enriched protein; Hap43p-repressed gene
+	1.45614	-2.18581	Q5A7L6	Q5A7L6	Q5A7L6_CANAL Uncharacterized protein OS=Candida albicans (strain SC5314 / ATCC MYA-2876) GN=ETR1 PE=4 SV=1	mitochondrion	Putative 2-enoyl thioester reductase; protein present in exponential and stationary growth phase yeast cultures; rat catheter biofilm repressed
+	1.62978	-2.20158	O94150	O94150	RT09_CANAL 37S ribosomal protein S9, mitochondrial OS=Candida albicans (strain SC5314 / ATCC MYA-2876) GN=MRPS9 PE=2 SV=1	mitochondrial small ribosomal subunit	Mitochondrial ribosomal protein S9; has N-terminal mitochondrial targeting signal and an S9 consensus motif; overexpression in S. cerevisiae causes respiratory defect that is reversible upon cessation of C. albicans gene expression
+	1.86994	-2.20359	Q5APH6	Q5APH6	Q5APH6_CANAL Uncharacterized protein OS=Candida albicans (strain SC5314 / ATCC MYA-2876) GN=ARG5,6 PE=4 SV=1	mitochondrial matrix	Arginine biosynthetic enzyme; processed in S. cerevisiae into 2 polypeptides with acetylglutamate kinase (Arg6) activity and acetylglutamate-phosphate reductase (Arg5) activity; Gcn4 regulated; alkaline repressed; Spider biofilm induced
+	1.63382	-2.20598	Q5A2W5	Q5A2W5	Q5A2W5_CANAL Uncharacterized protein OS=Candida albicans (strain SC5314 / ATCC MYA-2876) GN=OPI3 PE=4 SV=1	mitochondrion	Phosphatidylethanolamine N-methyltransferase; phosphatidylcholine biosynthesis; downregulation correlates with clinical development of fluconazole resistance; amphotericin B, caspofungin repressed; Hap43-induced; Spider biofilm repressed
+	2.01794	-2.21184	Q5ADP5	Q5ADP5	Q5ADP5_CANAL Uncharacterized protein OS=Candida albicans (strain SC5314 / ATCC MYA-2876) GN=YSA1 PE=4 SV=1	mitochondrion	Predicted Nudix hydrolase family member with ADP-ribose pyrophosphatase activity; role in metabolism of O-acetyl-ADP-ribose to AMP and acetylated ribose 5'-phosphate
+	1.80203	-2.22331	Q5A7P6	Q5A7P6	Q5A7P6_CANAL Likely mitochondrial ribosomal protein L2 OS=Candida albicans (strain SC5314 / ATCC MYA-2876) GN=RML2 PE=4 SV=1	mitochondrial large ribosomal subunit	Ortholog(s) have structural constituent of ribosome activity, role in mitochondrial translation and mitochondrial large ribosomal subunit localization
+	2.51214	-2.22408	Q9Y872	Q9Y872	MET3_CANAL Sulfate adenylyltransferase OS=Candida albicans (strain SC5314 / ATCC MYA-2876) GN=MET3 PE=3 SV=2	mitochondrion	ATP sulfurlyase; sulfate assimilation; repressed by Met, Cys, Sfu1, or in fluconazole-resistant isolate; Hog1, caspofungin, white phase-induced; induced on biofilm formation, even in presence of Met and Cys; Spider, F-12/CO2 biofilm induced
+	1.55036	-2.22612	Q5ADT9	Q5ADT9	RT10_CANAL 37S ribosomal protein S10, mitochondrial OS=Candida albicans (strain SC5314 / ATCC MYA-2876) GN=RSM10 PE=3 SV=1	mitochondrial small ribosomal subunit	Ortholog(s) have structural constituent of ribosome activity and mitochondrial small ribosomal subunit localization
+	2.75779	-2.22625	Q59W42	Q59W42	Q59W42_CANAL Uncharacterized protein OS=Candida albicans (strain SC5314 / ATCC MYA-2876) GN=CaO19.682 PE=4 SV=1	unknown	Predicted mucin-like protein; ketoconazole-induced; fluconazole-repressed; induced in cyr1 mutant; colony morphology-related gene regulation by Ssn6; flow model biofilm induced; Spider biofilm induced
+	2.52071	-2.23019	Q5AMH0	Q5AMH0	Q5AMH0_CANAL Uncharacterized protein OS=Candida albicans (strain SC5314 / ATCC MYA-2876) GN=orf19.4676 PE=4 SV=1	mitochondrial intermembrane space	Protein with homology to mitochondrial intermembrane space proteins; regulated by Sef1p-, Sfu1p-, and Hap43p
+	1.76995	-2.23715	Q59PQ2;Q59PN4	Q59PQ2;Q59PN4	Q59PQ2_CANAL Uncharacterized protein OS=Candida albicans (strain SC5314 / ATCC MYA-2876) GN=PUP3 PE=3 SV=1;Q59PN4_CANAL Uncharacterized protein OS=Candida albicans (strain SC5314 / ATCC MYA-2876) GN=PUP3 PE=3 SV=1	cytosol, nucleus	Putative beta 3 subunit of the 20S proteasome; macrophage/pseudohyphal-repressed
+	2.10076	-2.24017	Q5AAP8	Q5AAP8	Q5AAP8_CANAL Uncharacterized protein OS=Candida albicans (strain SC5314 / ATCC MYA-2876) GN=orf19.6263 PE=4 SV=1	vacuole membrane	Predicted MFS membrane transporter; member of the monocarboxylate porter (MCP) family; Spider biofilm induced
+	1.90872	-2.25146	Q5A4M7	Q5A4M7	Q5A4M7_CANAL Potential protein kinase regulator of (H+)-ATPase OS=Candida albicans (strain SC5314 / ATCC MYA-2876) GN=PTK2 PE=4 SV=1	cytosol, nucleus	Putative protein kinase of polyamine import; mutation confers hypersensitivity to high concentrations of tunicamycin; YPD flow model biofilm induced; rat catheter and Spider biofilm induced
+	2.04301	-2.25349	Q5AI69	Q5AI69	Q5AI69_CANAL Uncharacterized protein OS=Candida albicans (strain SC5314 / ATCC MYA-2876) GN=MST1 PE=4 SV=1	mitochondrion	Ortholog(s) have role in mitochondrial threonyl-tRNA aminoacylation and mitochondrion localization
+	2.74933	-2.25368	Q59TS9	Q59TS9	Q59TS9_CANAL Potential EH Domains and Endocytosis protein OS=Candida albicans (strain SC5314 / ATCC MYA-2876) GN=CTA3 PE=4 SV=1	cell tip,cytoskeleton	Protein similar to S. cerevisiae Ede1p, which is involved in endocytosis; activates transcription in 1-hybrid assay in S. cerevisiae
+	1.57659	-2.2541	Q5ALU1	Q5ALU1	Q5ALU1_CANAL 54S ribosomal protein L31, mitochondrial OS=Candida albicans (strain SC5314 / ATCC MYA-2876) GN=MRPL31 PE=4 SV=1	mitochondrial large ribosomal subunit	Mitochondrial ribosomal protein of the large subunit; rat catheter biofilm induced
+	1.8517	-2.25436	Q59NE6	Q59NE6	Q59NE6_CANAL Likely mitochondrial ribosomal protein S5 OS=Candida albicans (strain SC5314 / ATCC MYA-2876) GN=MRPS5 PE=3 SV=1	mitochondrial small ribosomal subunit	Mitochondrial ribosomal protein of the small subunit
+	1.50305	-2.27536	Q5A357	Q5A357	Q5A357_CANAL Potential mitochondrial ribosomal protein S13 OS=Candida albicans (strain SC5314 / ATCC MYA-2876) GN=MRPS13 PE=3 SV=1	mitochondrial ribosome	Ortholog(s) have cytosol, mitochondrial ribosome, nucleus localization
+	2.73901	-2.28112	Q5AEE5	Q5AEE5	Q5AEE5_CANAL Phospholipid-transporting ATPase OS=Candida albicans (strain SC5314 / ATCC MYA-2876) GN=CaO19.323 PE=3 SV=1	plasma membrane	Putative haloacid dehalogenase; localized to plasma membrane
+	2.32275	-2.29566	Q5APG7	Q5APG7	EFR3_CANAL Protein EFR3 OS=Candida albicans (strain SC5314 / ATCC MYA-2876) GN=EFR3 PE=3 SV=1	mitochondrion	Ortholog(s) have role in establishment of protein localization to plasma membrane and mitochondrion, plasma membrane localization
+	2.02849	-2.3012	Q5ALN2	Q5ALN2	Q5ALN2_CANAL Likely mitochondrial ribosomal protein S8 OS=Candida albicans (strain SC5314 / ATCC MYA-2876) GN=MRPS8 PE=4 SV=1	mitochondrial small ribosomal subunit	Ortholog(s) have structural constituent of ribosome activity and mitochondrial small ribosomal subunit localization
+	3.16559	-2.30589	P46614	P46614	KPYK_CANAL Pyruvate kinase OS=Candida albicans (strain SC5314 / ATCC MYA-2876) GN=CDC19 PE=1 SV=3	cytosol, plasma membrane	Pyruvate kinase at yeast cell surface; Gcn4/Hog1/GlcNAc regulated; Hap43/polystyrene adherence induced; repressed by phagocytosis/farnesol; hyphal growth role; stationary phase enriched;
+	3.21018	-2.30764	Q5ANK2	Q5ANK2	Q5ANK2_CANAL Protein kinase C OS=Candida albicans (strain SC5314 / ATCC MYA-2876) GN=PKC1 PE=3 SV=1	nucleus, plasma membrane, mating projection tip	Protein kinase C; functional homolog of S. cerevisiae Pkc1p; mutant has abnormal yeast-form cell morphology and increased cell lysis; activated by phosphatidylserine; target of antifungal, cercosporamide; R400P mutant is activated
+	1.72175	-2.31895	Q59S60	Q59S60	Q59S60_CANAL Likely mitochondrial ribosomal protein Rsm23p OS=Candida albicans (strain SC5314 / ATCC MYA-2876) GN=RSM23 PE=4 SV=1	mitochondrial small ribosomal subunit	Ortholog(s) have structural constituent of ribosome activity and mitochondrial small ribosomal subunit localization
+	1.77893	-2.3228	Q5A6B3	Q5A6B3	Q5A6B3_CANAL Likely mitochondrial ribosomal large subunit protein IMG2p OS=Candida albicans (strain SC5314 / ATCC MYA-2876) GN=IMG2 PE=4 SV=1	mitochondrial large ribosomal subunit	Mitochondrial ribosomal protein of the large subunit;
+	1.88811	-2.33148	Q5AF38	Q5AF38	Q5AF38_CANAL Alpha-mannosidase OS=Candida albicans (strain SC5314 / ATCC MYA-2876) GN=AMS1 PE=3 SV=1	cytosol, vacuole membrane	Putative alpha-mannosidase; transcript regulated by Nrg1; induced during cell wall regeneration
+	1.62552	-2.33293	Q59WW5;Q59XR8	Q59WW5;Q59XR8	Q59WW5_CANAL Ketol-acid reductoisomerase, mitochondrial OS=Candida albicans (strain SC5314 / ATCC MYA-2876) GN=ILV5 PE=3 SV=1;Q59XR8_CANAL Ketol-acid reductoisomerase, mitochondrial OS=Candida albicans (strain SC5314 / ATCC MYA-2876) GN=ILV5 PE=3 SV=1	mitochondrial nucleoid	Ketol-acid reductoisomerase; antigenic; regulated by Gcn4; GlcNAc, amino acid starvation (3-AT)-induced; macrophage-repressed protein; protein present in exponential and stationary phase
+	2.05553	-2.33989	Q59WB3	Q59WB3	Q59WB3_CANAL Potential general amino acid permease OS=Candida albicans (strain SC5314 / ATCC MYA-2876) GN=GAP4 PE=4 SV=1	plasma membrane	General amino acid permease; fungal-specific (no human or murine homolog)
+	1.53688	-2.34126	Q5A0E3	Q5A0E3	Q5A0E3_CANAL Potential cystathionine beta-synthase OS=Candida albicans (strain SC5314 / ATCC MYA-2876) GN=CYS4 PE=4 SV=1	mitochondrion	Cystathionine beta-synthase; sulfur amino acid biosynthesis; antigenic in mouse; flow model biofilm induced; alkaline induced; macrophage/pseudohyphal-induced; present in exponential and stationary growth phase yeast cultures
+	1.54629	-2.35862	Q59Z41	Q59Z41	Q59Z41_CANAL Potential mitochondrial ribosomal protein (E. coli L9) OS=Candida albicans (strain SC5314 / ATCC MYA-2876) GN=CaO19.2259 PE=4 SV=1	mitochondrial large ribosomal subunit	Ortholog(s) have structural constituent of ribosome activity and mitochondrial large ribosomal subunit localization
+	1.52214	-2.35906	Q59UK0;Q59UE9	Q59UK0;Q59UE9	Q59UK0_CANAL Uncharacterized protein OS=Candida albicans (strain SC5314 / ATCC MYA-2876) GN=MSE1 PE=3 SV=1;Q59UE9_CANAL Uncharacterized protein OS=Candida albicans (strain SC5314 / ATCC MYA-2876) GN=MSE1 PE=3 SV=1	mitochondrion	Ortholog(s) have role in mitochondrial translation and mitochondrion localization
+	3.23376	-2.35954	Q5A7L9	Q5A7L9	Q5A7L9_CANAL Potential myo-inositol transporter OS=Candida albicans (strain SC5314 / ATCC MYA-2876) GN=HGT19 PE=3 SV=1	plasma membrane	Putative MFS glucose/myo-inositol transporter; 20 member family; 12 transmembrane segments, extended N terminus; expressed in rich medium; Hap43, phagocytosis, rat catheter, Spider and flow model biofilm induced
+	1.88574	-2.36126	Q5AFD7	Q5AFD7	Q5AFD7_CANAL Uncharacterized protein OS=Candida albicans (strain SC5314 / ATCC MYA-2876) GN=CaO19.10185 PE=4 SV=1	mitochondrion	Ortholog(s) have 3-hydroxyacyl-[acyl-carrier-protein] dehydratase activity, role in fatty acid biosynthetic process and mitochondrion localization
+	1.9414	-2.36308	Q5A1G6;Q5A1A8;Q5A1A7	Q5A1G6;Q5A1A8	Q5A1G6_CANAL Uncharacterized protein OS=Candida albicans (strain SC5314 / ATCC MYA-2876) GN=SEC3 PE=4 SV=1;Q5A1A8_CANAL Uncharacterized protein OS=Candida albicans (strain SC5314 / ATCC MYA-2876) GN=SEC3 PE=4 SV=1	cell tip	Predicted subunit of the exocyst complex, involved in exocytosis; required for hyphal growth after the first septin ring formation; interacts with septins Cdc3p, Cdc10p, and Cdc11p; localizes to a crescent on the surface of the hyphal tip
+	1.60886	-2.37224	Q59KY7	Q59KY7	Q59KY7_CANAL Likely mitochondrial ribosomal protein S18 OS=Candida albicans (strain SC5314 / ATCC MYA-2876) GN=RSM18 PE=4 SV=1	mitochondrial small ribosomal subunit	Ortholog(s) have structural constituent of ribosome activity and mitochondrial small ribosomal subunit localization
+	2.54575	-2.38327	Q59VZ0	Q59VZ0	Q59VZ0_CANAL Potential high affinity glucose transporter OS=Candida albicans (strain SC5314 / ATCC MYA-2876) GN=HGT2 PE=3 SV=1	plasma membrane	Putative MFS glucose transporter; 20 member C. albicans glucose transporter family; 12 probable membrane-spanning segments; expressed in rich medium with 2% glucose; rat catheter and Spider biofilm induced
+	1.77654	-2.38599	Q5A1M8	Q5A1M8	Q5A1M8_CANAL Likely mitochondrial ribosomal protein (E. coli L20) OS=Candida albicans (strain SC5314 / ATCC MYA-2876) GN=IMG1 PE=4 SV=1	mitochondrial large ribosomal subunit	Ortholog(s) have structural constituent of ribosome activity and mitochondrial large ribosomal subunit localization
+	2.11101	-2.38691	Q59S07;Q59RK6	Q59S07;Q59RK6	Q59S07_CANAL Uncharacterized protein OS=Candida albicans (strain SC5314 / ATCC MYA-2876) GN=CaO19.8789 PE=4 SV=1;Q59RK6_CANAL Uncharacterized protein OS=Candida albicans (strain SC5314 / ATCC MYA-2876) GN=orf19.1198 PE=4 SV=1	mitochondrial intermembrane space	Predicted mitochondrial intermembrane space protein of unknown function; possibly an essential gene, disruptants not obtained by UAU1 method
+	2.10818	-2.38831	Q59RA9	Q59RA9	Q59RA9_CANAL Uncharacterized protein OS=Candida albicans (strain SC5314 / ATCC MYA-2876) GN=orf19.6853 PE=4 SV=1	unknown	unknown
+	1.88202	-2.39214	Q5A1Z1	Q5A1Z1	Q5A1Z1_CANAL Potential mitochondrial ribosomal protein S21 OS=Candida albicans (strain SC5314 / ATCC MYA-2876) GN=MRP21 PE=4 SV=1	mitochondrial small ribosomal subunit	Ortholog(s) have structural constituent of ribosome activity, role in mitochondrial translational initiation and mitochondrial small ribosomal subunit localization
+	2.95303	-2.39899	Q59ZV2	Q59ZV2	Q59ZV2_CANAL Uncharacterized protein OS=Candida albicans (strain SC5314 / ATCC MYA-2876) GN=CaO19.7239 PE=4 SV=1	cytosol, plasma membrane	Ortholog(s) have role in pheromone-dependent signal transduction involved in conjugation with cellular fusion and cytoplasm, membrane raft, nucleus, plasma membrane localization
+	1.84301	-2.39974	Q5AA46	Q5AA46	Q5AA46_CANAL Likely mitochondrial ribosomal protein S12 OS=Candida albicans (strain SC5314 / ATCC MYA-2876) GN=MRPS12 PE=4 SV=1	mitochondrion	Ortholog(s) have mitochondrion, ribosome localization
+	2.16918	-2.40542	Q5ABY4	Q5ABY4	Q5ABY4_CANAL Uncharacterized protein OS=Candida albicans (strain SC5314 / ATCC MYA-2876) GN=CaO19.13012 PE=4 SV=1	mitochondrion	Ortholog(s) have role in protein lipoylation and mitochondrion localization
+	1.54189	-2.40821	Q59WG0	Q59WG0	Q59WG0_CANAL Uncharacterized protein OS=Candida albicans (strain SC5314 / ATCC MYA-2876) GN=HNT1 PE=4 SV=1	cytosol, nucleus	Protein with similarity to protein kinase C inhibitor-I; protein level decreases in stationary phase cultures
+	3.17672	-2.41722	Q59WF7;Q59WL5	Q59WF7;Q59WL5	Q59WF7_CANAL Uncharacterized protein OS=Candida albicans (strain SC5314 / ATCC MYA-2876) GN=ASR1 PE=4 SV=1;Q59WL5_CANAL Uncharacterized protein OS=Candida albicans (strain SC5314 / ATCC MYA-2876) GN=ASR1 PE=4 SV=1	unknown	Heat shock protein; transcript regulated by cAMP, osmotic stress, ciclopirox olamine, ketoconazole; repressed by Cyr1, Ras1; colony morphology-related regulated by Ssn6; stationary phase enriched; Hap43-induced; Spider biofilm induced
+	1.32827	-2.42034	Q59R23	Q59R23	Q59R23_CANAL Uncharacterized protein OS=Candida albicans (strain SC5314 / ATCC MYA-2876) GN=orf19.6698 PE=4 SV=1	mitochondrion	Ortholog(s) have asparagine-tRNA ligase activity, role in mitochondrial asparaginyl-tRNA aminoacylation and mitochondrion localization
+	2.6465	-2.43005	Q5AK70	Q5AK70	Q5AK70_CANAL Likely mitochondrial tRNA methionyl-tRNA synthetase OS=Candida albicans (strain SC5314 / ATCC MYA-2876) GN=MSM1 PE=3 SV=1	mitochondrion	Mitochondrial methionyl-tRNA synthetase (MetRS); functionally complements methionine auxotrophy of an E. coli MetRS mutant; transcript regulated by Nrg1
+	2.56206	-2.43244	Q5AB80	Q5AB80	Q5AB80_CANAL Uncharacterized protein OS=Candida albicans (strain SC5314 / ATCC MYA-2876) GN=KEL1 PE=4 SV=1	plasma membrane, cell tip	Cystathionine beta-synthase; sulfur amino acid biosynthesis; antigenic in mouse; flow model biofilm induced; alkaline induced; macrophage/pseudohyphal-induced; present in exponential and stationary growth phase yeast cultures
+	2.6978	-2.44363	Q59YF0	Q59YF0	SSO2_CANAL Protein transport protein SSO2 OS=Candida albicans (strain SC5314 / ATCC MYA-2876) GN=SSO2 PE=3 SV=1	ER, plasma membrane, cell division, Golgi	Plasma membrane t-SNARE; involved in fusion of secretory vesicles at the plasma membrane
+	1.32435	-2.44898	Q59UG7	Q59UG7	Q59UG7_CANAL Uncharacterized protein OS=Candida albicans (strain SC5314 / ATCC MYA-2876) GN=VHT1 PE=4 SV=1	Golgi, plasma membrane	Predicted membrane transporter, member of the anion:cation symporter (ACS) family, major facilitator superfamily (MFS); amphotericin B, caspofungin repressed; Hap43p-repressed
+	1.76894	-2.4528	Q59NG6	Q59NG6	Q59NG6_CANAL Potential mitochondrial ribosomal small subunit protein OS=Candida albicans (strain SC5314 / ATCC MYA-2876) GN=PET123 PE=4 SV=1	mitochondrial small ribosomal subunit	Ortholog(s) have structural constituent of ribosome activity and mitochondrial small ribosomal subunit localization
+	1.69836	-2.45689	Q5AQ57	Q5AQ57	RT25_CANAL 37S ribosomal protein S25, mitochondrial OS=Candida albicans (strain SC5314 / ATCC MYA-2876) GN=RSM25 PE=3 SV=1	mitochondrial small ribosomal subunit	Ortholog(s) have structural constituent of ribosome activity and mitochondrial small ribosomal subunit localization
+	1.33093	-2.46412	Q5A1L3	Q5A1L3	Q5A1L3_CANAL Uncharacterized protein OS=Candida albicans (strain SC5314 / ATCC MYA-2876) GN=orf19.588 PE=4 SV=1	mitochondrial intermembrane space	Ortholog(s) have role in aerobic respiration and mitochondrial intermembrane space, nucleus localization
+	1.56435	-2.46949	O74261	O74261	HSP60_CANAL Heat shock protein 60, mitochondrial OS=Candida albicans (strain SC5314 / ATCC MYA-2876) GN=HSP60 PE=3 SV=1	mitochondrial intermembrane space, mitochondrial membrane, mitochondrial nucleoid	Heat shock protein; soluble in hyphae; regulated by Nrg1 and by iron; induced in high iron; heavy metal (cadmium) stress-induced; sumoylation target; protein present in exponential and stationary phase cells;
+	2.36375	-2.47703	Q5AA23	Q5AA23	Q5AA23_CANAL Pirin-like protein Prn4 OS=Candida albicans (strain SC5314 / ATCC MYA-2876) GN=PRN4 PE=3 SV=1	unknown	Protein with similarity to pirins; induced by benomyl treatment; flow model biofilm repressed
+	2.99688	-2.49229	Q5AJG0	Q5AJG0	Q5AJG0_CANAL Potential alpha-1,6-mannanase OS=Candida albicans (strain SC5314 / ATCC MYA-2876) GN=CaO19.1632 PE=4 SV=1	cytosol, nucleus	Ortholog(s) have cytosol, nucleus localization
+	2.56548	-2.49856	Q5AAM0	Q5AAM0	Q5AAM0_CANAL Uncharacterized protein OS=Candida albicans (strain SC5314 / ATCC MYA-2876) GN=ARG1 PE=3 SV=1	cytosol	Argininosuccinate synthase; arginine synthesis; Gcn4, Rim101 regulated; induced by amino acid starvation (3-AT), benomyl treatment; stationary phase enriched protein; repressed in alkalinizing medium
+	1.48586	-2.52387	Q5AB11	Q5AB11	Q5AB11_CANAL Potential FAD-dependent oxidoreductase OS=Candida albicans (strain SC5314 / ATCC MYA-2876) GN=CaO19.6238 PE=4 SV=1	mitochondrion	Ortholog(s) have mitochondrion localization
+	2.502	-2.54115	Q5A111	Q5A111	Q5A111_CANAL Uncharacterized protein OS=Candida albicans (strain SC5314 / ATCC MYA-2876) GN=SEC10 PE=4 SV=1	nucleus, mating/cell tip, cytosol	Ortholog(s) have role in Golgi to plasma membrane transport, cell separation after cytokinesis, exocytosis
+	1.57896	-2.54139	Q5AN02;Q5AMJ6	Q5AN02;Q5AMJ6	Q5AN02_CANAL Likely valine-responsive mitochondrial acetolacetate synthase regulatory subunit OS=Candida albicans (strain SC5314 / ATCC MYA-2876) GN=ILV6 PE=4 SV=1;Q5AMJ6_CANAL Likely valine-responsive mitochondrial acetolacetate synthase regulatory subuni	mitochondrial nucleoid	Putative regulatory subunit of acetolacetate synthase; alkaline induced; regulated by Gcn2 and Gcn4; protein present in exponential and stationary growth phase yeast
+	1.67152	-2.54397	Q59MF7	Q59MF7	Q59MF7_CANAL Isocitrate dehydrogenase [NADP] OS=Candida albicans (strain SC5314 / ATCC MYA-2876) GN=IDP1 PE=3 SV=1	mitochondrial nucleoid	Putative isocitrate dehydrogenase; transcriptionally induced by interaction with macrophage; alkaline induced; Spider biofilm repressed
+	2.63551	-2.55087	Q96UX5;Q5AHB2	Q96UX5	HSP78_CANAL Heat shock protein 78, mitochondrial OS=Candida albicans (strain SC5314 / ATCC MYA-2876) GN=HSP78 PE=3 SV=1	mitochondrial matrix	Heat-shock protein; regulated by macrophage response, Nrg1, Mig1, Gcn2, Gcn4, Mnl1p; heavy metal (cadmium) stress-induced; stationary phase enriched protein
+	2.28012	-2.55223	Q5AHJ1	Q5AHJ1	Q5AHJ1_CANAL Uncharacterized protein OS=Candida albicans (strain SC5314 / ATCC MYA-2876) GN=orf19.805 PE=3 SV=1	mitochondrion	Putative protein of unknown function; possibly mitochondrial
+	2.31927	-2.55754	P0CT51	P0CT51	BLP1_CANAL Blood-induced peptide 1 OS=Candida albicans (strain SC5314 / ATCC MYA-2876) GN=BLP1 PE=1 SV=1	unknown	Protein of unknown function, serum-induced
+	1.93049	-2.55838	Q5AJZ7	Q5AJZ7	Q5AJZ7_CANAL Likely mitochondrial ribosomal protein (E. coli S14) OS=Candida albicans (strain SC5314 / ATCC MYA-2876) GN=MRP2 PE=4 SV=1	mitochondrial small ribosomal subunit	Protein similar to S. cerevisiae Mrp2p, which is a component of the small subunit of the mitochondrial ribosome; transposon mutation affects filamentous growth
+	1.58031	-2.55955	Q5A8P3	Q5A8P3	Q5A8P3_CANAL Potential Leucyl-tRNA synthetase OS=Candida albicans (strain SC5314 / ATCC MYA-2876) GN=NAM2 PE=3 SV=1	mitochondrion	Mitochondrial leucyl-tRNA synthetase
+	1.76064	-2.56195	P82611	P82611	ACON_CANAL Aconitate hydratase, mitochondrial OS=Candida albicans (strain SC5314 / ATCC MYA-2876) GN=ACO1 PE=1 SV=2	mitochondrial nucleoid	Aconitase; induced in high iron; 2 upstream CCAAT motifs; amino acid starvation (3-AT), amphotericin B, phagocytosis, farnesol induced; Hap43, fluconazole-repressed; Gcn4-regulated; antigenic in infection; flow and Spider biofilm repressed
+	1.43505	-2.56751	Q59PA3	Q59PA3	Q59PA3_CANAL Uncharacterized protein OS=Candida albicans (strain SC5314 / ATCC MYA-2876) GN=YFH1 PE=3 SV=1	mitochondrial matrix	Frataxin; may be required for iron storage or delivery; role in oxidative stress resistance; transcript regulated by Nrg1, repressed if iron absent induced by macrophage interaction; Hap43-repressed gene
+	1.68101	-2.56926	Q5A1P4;Q5A1V2;Q5A1V0	Q5A1P4	Q5A1P4_CANAL Uncharacterized protein OS=Candida albicans (strain SC5314 / ATCC MYA-2876) GN=orf19.1953 PE=4 SV=1	unknown	unknown
+	1.21894	-2.57543	Q5AK93	Q5AK93	Q5AK93_CANAL Potential zinc finger protein OS=Candida albicans (strain SC5314 / ATCC MYA-2876) GN=CaO19.11410 PE=4 SV=1	unknown	Putative transcription factor with zinc finger DNA-binding motif
+	1.65221	-2.58372	Q5AD45	Q5AD45	Q5AD45_CANAL Potential hexose transporter OS=Candida albicans (strain SC5314 / ATCC MYA-2876) GN=HXT62 PE=3 SV=1	plasma mebrane, vacuole, cell tip, cell division	Putative MFS glucose transporter; glucose, fluconazole, Snf3 induced, expressed at high glucose; 20 member C. albicans glucose transporter family; 12 TM regions predicted; flow model biofilm induced; Spider biofilm repressed
+	1.54147	-2.58786	Q5A8Z4	Q5A8Z4	Q5A8Z4_CANAL Superoxide dismutase OS=Candida albicans (strain SC5314 / ATCC MYA-2876) GN=SOD2 PE=3 SV=1	mitochondrion, mitochondrial matrix	Mitochondrial Mn-containing superoxide dismutase; protection against oxidative stress; homotetramer active; N-terminal 34 amino acids removed on mitochondrial import; H2O2-induced via Cap1p; Hap43p-, alkaline-downregulated, farnesol-induced
+	1.89276	-2.58979	Q5A8K1	Q5A8K1	Q5A8K1_CANAL Likely mitochondrial ribosomal protein (E. coli S2) OS=Candida albicans (strain SC5314 / ATCC MYA-2876) GN=MRP4 PE=3 SV=1	mitochondrial small ribosomal subunit	Ortholog(s) have structural constituent of ribosome activity and mitochondrial small ribosomal subunit localization
+	1.71343	-2.59472	Q59PN9	Q59PN9	Q59PN9_CANAL Uncharacterized protein OS=Candida albicans (strain SC5314 / ATCC MYA-2876) GN=SNG4 PE=4 SV=1	unknown	Putative membrane transporter; Hap43-induced; inducd by Mnl1p under weak acid stress; shows Mob2-dependent hyphal regulation
+	3.15749	-2.60358	Q59UQ0	Q59UQ0	Q59UQ0_CANAL Uncharacterized protein OS=Candida albicans (strain SC5314 / ATCC MYA-2876) GN=CaO19.13116 PE=4 SV=1	cell tip, mating tip, endocytosis	Ortholog(s) have enzyme inhibitor activity and role in actin cortical patch assembly, negative regulation of catalytic activity, septin cytoskeleton organization
+	1.73873	-2.61109	Q59W75;Q59W36	Q59W75;Q59W36	Q59W75_CANAL Likely mitochondrial ribosome protein S18 (E. coli S11) OS=Candida albicans (strain SC5314 / ATCC MYA-2876) GN=MRPS18 PE=4 SV=1;Q59W36_CANAL Likely mitochondrial ribosome protein S18 (E. coli S11) OS=Candida albicans (strain SC5314 / ATCC MYA-	mitochondrial small ribosomal subunit	Mitochondrial ribosomal protein of the small subunit; S. cerevisiae ortholog is essential for viability; Spider biofilm repressed
+	3.40317	-2.62273	Q59QY1	Q59QY1	Q59QY1_CANAL Potential alanine glyoxylate aminotransferase OS=Candida albicans (strain SC5314 / ATCC MYA-2876) GN=HBR2 PE=4 SV=1	mitochondrion	Putative alanine glyoxylate aminotransferase; regulated by Gcn4p and hemoglobin; stationary phase enriched protein
+	1.88925	-2.62572	Q5A4M2	Q5A4M2	Q5A4M2_CANAL Uncharacterized protein OS=Candida albicans (strain SC5314 / ATCC MYA-2876) GN=MAE1 PE=4 SV=1	mitochondrion	Malic enzyme, mitochondrial; transcription regulated by Mig1, Tup1; colony morphology-related gene regulation by Ssn6; Hap43-repressed; Spider biofilm repressed
+	1.24512	-2.64048	Q5ABZ2	Q5ABZ2	RBF1_CANAL Transcription factor RBF1 OS=Candida albicans (strain SC5314 / ATCC MYA-2876) GN=RBF1 PE=1 SV=1	cytoplasma, nucleus	Transcription factor; glutamine-rich activation domain; binds RPG-box DNA sequences; predominantly nuclear; mutation causes accelerated induction of filamentous growth; antigenic during human oral infection; Sko1p-repressed
+	1.37791	-2.6428	Q5ACI7;Q59LW3	Q5ACI7	Q5ACI7_CANAL DNA-directed RNA polymerase subunit OS=Candida albicans (strain SC5314 / ATCC MYA-2876) GN=RPO21 PE=3 SV=1	mitochondrion	RNA polymerase II; ortholog of S. cerevisiae Rpo21, transposon mutation affects filamentous growth; flow model biofilm repressed
+	2.68917	-2.64735	Q5ACS6	Q5ACS6	Q5ACS6_CANAL Potential glutamine permease OS=Candida albicans (strain SC5314 / ATCC MYA-2876) GN=GNP2 PE=4 SV=1	membrane	Putative high-affinity glutamine permease; fungal-specific (no human or murine homolog)
+	2.02954	-2.64829	Q5ADH6;Q5AD46	Q5ADH6	Q5ADH6_CANAL Potential hexose transporter OS=Candida albicans (strain SC5314 / ATCC MYA-2876) GN=HGT8 PE=3 SV=1	plasma membrane	High-affinity glucose transporter of the major facilitator superfamily; 20 members in the C. albicans glucose transporter family; 12 probable membrane-spanning segments; gene has intron; expressed in rich medium; flow model biofilm induced
+	1.47812	-2.65736	Q5AH38	Q5AH38	ARGJ_CANAL Arginine biosynthesis bifunctional protein ArgJ, mitochondrial OS=Candida albicans (strain SC5314 / ATCC MYA-2876) GN=ECM42 PE=3 SV=1	mitochondrial matrix	Ornithine acetyltransferase; Gcn2, Gcn4-regulated; clade-specific gene expression; possibly essential gene, disruptants not obtained by UAU1 method; Spider biofilm induced
+	2.72771	-2.65828	Q5AGW0;Q5AFJ7	Q5AGW0	Q5AGW0_CANAL Uncharacterized protein OS=Candida albicans (strain SC5314 / ATCC MYA-2876) GN=orf19.6578 PE=4 SV=1	membrane	Predicted membrane transporter; vesicular neurotransmitter (VNT) family, major facilitator superfamily (MFS); repressed in core caspofungin response; induced in oralpharyngeal candidasis; Spider biofilm induced
+	2.33709	-2.65994	Q59QT4	Q59QT4	Q59QT4_CANAL Possible mitochondrial ribosomal protein MRPL20p OS=Candida albicans (strain SC5314 / ATCC MYA-2876) GN=MRPL20 PE=4 SV=1	mitochondrial large ribosomal subunit	Ortholog(s) have structural constituent of ribosome activity and mitochondrial large ribosomal subunit localization
+	1.69376	-2.66407	Q5AH54	Q5AH54	Q5AH54_CANAL Hypothetical LDG family protein 4 OS=Candida albicans (strain SC5314 / ATCC MYA-2876) GN=LDG4 PE=4 SV=1	unknown	Ortholog of C. parapsilosis CDC317 : CPAR2_808370, C. dubliniensis CD36 : Cd36_72070, Candida orthopsilosis Co 90-125 : CORT_0C00800 and Candida albicans WO-1 : CAWG_05577
+	1.62809	-2.66537	Q59M69	Q59M69	NNRD_CANAL ATP-dependent (S)-NAD(P)H-hydrate dehydratase OS=Candida albicans (strain SC5314 / ATCC MYA-2876) GN=CaO19.11002 PE=3 SV=1	cytosol	Putative protein of unknown function; stationary phase enriched protein
+	2.39605	-2.66713	Q59YB4;Q59Y58	Q59YB4;Q59Y58	Q59YB4_CANAL Peptide hydrolase OS=Candida albicans (strain SC5314 / ATCC MYA-2876) GN=APE3 PE=3 SV=1;Q59Y58_CANAL Peptide hydrolase OS=Candida albicans (strain SC5314 / ATCC MYA-2876) GN=APE3 PE=3 SV=1	extracellular region, vacuole	Putative vacuolar aminopeptidase Y,; regulated by Gcn2 and Gcn4; rat catheter and Spider biofilm repressed
+	3.99478	-2.67633	Q59WK5;Q59WR4	Q59WK5;Q59WR4	Q59WK5_CANAL Uncharacterized protein (Fragment) OS=Candida albicans (strain SC5314 / ATCC MYA-2876) GN=CaO19.2296 PE=4 SV=1;Q59WR4_CANAL Uncharacterized protein (Fragment) OS=Candida albicans (strain SC5314 / ATCC MYA-2876) GN=CaO19.9831 PE=4 SV=1	unknown	Predicted mucin-like protein; ketoconazole-induced; fluconazole-repressed; induced in cyr1 mutant; colony morphology-related gene regulation by Ssn6; flow model biofilm induced; Spider biofilm induced
+	2.55221	-2.67982	Q59U64	Q59U64	Q59U64_CANAL Uncharacterized protein OS=Candida albicans (strain SC5314 / ATCC MYA-2876) GN=CaO19.1887 PE=4 SV=1	membrane	Ortholog(s) have sterol esterase activity, role in sterol metabolic process and integral component of membrane, lipid particle localization
+	2.65958	-2.67994	Q59Y61;Q59YB7	Q59Y61;Q59YB7	Q59Y61_CANAL Uncharacterized protein OS=Candida albicans (strain SC5314 / ATCC MYA-2876) GN=CaO19.3588 PE=4 SV=1;Q59YB7_CANAL Uncharacterized protein OS=Candida albicans (strain SC5314 / ATCC MYA-2876) GN=orf19.3586 PE=4 SV=1	ER	Ortholog(s) have role in chitin localization, vesicle-mediated transport and integral component of endoplasmic reticulum membrane localization
+	2.00053	-2.68759	Q9Y7C4	Q9Y7C4	ROK1_CANAL ATP-dependent RNA helicase CHR1 OS=Candida albicans (strain SC5314 / ATCC MYA-2876) GN=CHR1 PE=3 SV=1	cytosol, nucleolus	Predicted DEAD-box ATP-dependent RNA helicase; functional homolog of S. cerevisiae Rok1; Hap43-induced; Spider biofilm induced
+	1.85794	-2.69202	Q59P56	Q59P56	Q59P56_CANAL Threonine dehydratase OS=Candida albicans (strain SC5314 / ATCC MYA-2876) GN=ILV1 PE=3 SV=1	mitochondrion	Putative threonine dehydratase; regulated by Gcn4 and Gcn2; induced by amino acid starvation (3-AT); protein present in yeast exponential and stationary phase cultures; early-stage flow model biofilm induced
+	2.46594	-2.69227	Q5A6J3	Q5A6J3	Q5A6J3_CANAL Likely mitochondrial ribosomal large subunit protein IMG2p OS=Candida albicans (strain SC5314 / ATCC MYA-2876) GN=IMG2 PE=4 SV=1	mitochondrial large ribosomal subunit	Mitochondrial ribosomal protein of the large subunit;
+	4.53883	-2.70358	Q5AI11	Q5AI11	Q5AI11_CANAL Uncharacterized protein OS=Candida albicans (strain SC5314 / ATCC MYA-2876) GN=CaO19.10559 PE=4 SV=1	cytosol	Ortholog(s) have ubiquitin protein ligase binding activity and cytosol localization
+	1.67762	-2.71317	Q5AH51	Q5AH51	Q5AH51_CANAL Hypothetical LDG family protein 2 OS=Candida albicans (strain SC5314 / ATCC MYA-2876) GN=LDG2 PE=4 SV=1	unknown	Ortholog of C. parapsilosis CDC317 : CPAR2_808350, C. dubliniensis CD36 : Cd36_72060, Candida orthopsilosis Co 90-125 : CORT_0C00820 and Candida albicans WO-1 : CAWG_05575
+	2.31548	-2.72529	Q59L15;Q59JV3;Q59JV2;Q5A2K7	Q59L15;Q59JV3	Q59L15_CANAL Conserved fungal protein CFP1 OS=Candida albicans (strain SC5314 / ATCC MYA-2876) GN=FLC2 PE=4 SV=1;Q59JV3_CANAL Fungal conserved protein Cfp4 OS=Candida albicans (strain SC5314 / ATCC MYA-2876) GN=CFP4 PE=4 SV=1	ER, Golgi, plasma membrane	Protein involved in heme uptake; putative FAD transporter, similar to S. cerevisiae Flc2p
+	1.96512	-2.73164	Q5A953	Q5A953	Q5A953_CANAL Uncharacterized protein OS=Candida albicans (strain SC5314 / ATCC MYA-2876) GN=ECM4 PE=4 SV=1	cytosol, nucleus	Cytoplasmic glutathione S-transferase; regulated by Nrg1, Tup1; induced in core stress response, in cyr1 or ras1 mutant (yeast or hyphal cells); Tn mutation affects filamentous growth; stationary phase enriched; Spider biofilm induced
+	3.0319	-2.76253	Q59W82	Q59W82	Q59W82_CANAL Uncharacterized protein OS=Candida albicans (strain SC5314 / ATCC MYA-2876) GN=CaO19.8300 PE=4 SV=1	unknown	Predicted mucin-like protein; ketoconazole-induced; fluconazole-repressed; induced in cyr1 mutant; colony morphology-related gene regulation by Ssn6; flow model biofilm induced; Spider biofilm induced
+	1.83458	-2.76739	Q5A9D2	Q5A9D2	Q5A9D2_CANAL Potential proline-tRNA synthetase OS=Candida albicans (strain SC5314 / ATCC MYA-2876) GN=CaO19.10068 PE=4 SV=1	mitochondrion	Putative prolyl-tRNA synthetase; monofunctional Class II synthetase; gene is constitutively expressed
+	3.99288	-2.78818	Q59VF6	Q59VF6	Q59VF6_CANAL Possible sphingolipid long chain base sensory protein OS=Candida albicans (strain SC5314 / ATCC MYA-2876) GN=PIL1 PE=4 SV=1	mitochondrial outer membrane	Eisosome component; predicted role in endocytosis; echinocandin-binding protein; localizes to cell surface of hyphae, but not yeast-form cells; Hap43, YNB biofilm induced; rat catheter biofilm repressed
+	1.31351	-2.78825	Q5A9D3	Q5A9D3	Q5A9D3_CANAL Potential proline-tRNA synthetase OS=Candida albicans (strain SC5314 / ATCC MYA-2876) GN=PRS PE=4 SV=1	mitochondrion	Putative prolyl-tRNA synthetase; monofunctional Class II synthetase; gene is constitutively expressed
+	2.10865	-2.82742	Q59NL9	Q59NL9	Q59NL9_CANAL S-formylglutathione hydrolase OS=Candida albicans (strain SC5314 / ATCC MYA-2876) GN=orf19.6596 PE=3 SV=1	cytosol	Putative esterase; possibly transcriptionally regulated by Tac1; induced by Mnl1 under weak acid stress; protein present in exponential and stationary growth phase yeast cultures; Spider biofilm repressed
+	3.54613	-2.84013	Q5AFR2	Q5AFR2	Q5AFR2_CANAL Uncharacterized protein OS=Candida albicans (strain SC5314 / ATCC MYA-2876) GN=CaO19.7006 PE=4 SV=1	unknown	Ortholog(s) have role in reciprocal meiotic recombination
+	2.30815	-2.84956	Q5AJV7;Q5AJI0	Q5AJV7;Q5AJI0	Q5AJV7_CANAL Acetolactate synthase OS=Candida albicans (strain SC5314 / ATCC MYA-2876) GN=ILV2 PE=3 SV=1;Q5AJI0_CANAL Acetolactate synthase OS=Candida albicans (strain SC5314 / ATCC MYA-2876) GN=ILV2 PE=3 SV=1	mitochondrion	Putative acetolactate synthase; regulated by Gcn4p; induced by amino acid starvation (3-AT treatment); stationary phase enriched protein
+	1.0907	-2.85393	Q5AJG5	Q5AJG5	Q5AJG5_CANAL Uncharacterized protein OS=Candida albicans (strain SC5314 / ATCC MYA-2876) GN=LAP41 PE=3 SV=1	vacuole, extracellular region	Putative aminopeptidase yscI precursor; mutant is viable; protein present in exponential and stationary growth phase yeast cultures; Spider biofilm repressed
+	1.52273	-2.85548	Q59NW6;Q59NR7	Q59NW6;Q59NR7	Q59NW6_CANAL Carboxypeptidase OS=Candida albicans (strain SC5314 / ATCC MYA-2876) GN=PRC2 PE=3 SV=1;Q59NR7_CANAL Carboxypeptidase OS=Candida albicans (strain SC5314 / ATCC MYA-2876) GN=PRC2 PE=3 SV=1	unknown	Putative carboxypeptidase; induced by human neutrophils; Spider biofilm induced
+	1.94578	-2.86981	Q59KW9;Q59U03	Q59KW9;Q59U03	Q59KW9_CANAL Uncharacterized protein (Fragment) OS=Candida albicans (strain SC5314 / ATCC MYA-2876) GN=SHE3-3 PE=4 SV=1;Q59U03_CANAL Uncharacterized protein OS=Candida albicans (strain SC5314 / ATCC MYA-2876) GN=SHE3 PE=4 SV=1	unknown	Adaptor protein required for specific mRNA transport; protein similar but not orthologous to S. cerevisiae She3; transposon mutation affects filamentous growth
+	1.37545	-2.87366	Q5AET4;Q5AEE9	Q5AET4;Q5AEE9	Q5AET4_CANAL Glutaredoxin-like protein OS=Candida albicans (strain SC5314 / ATCC MYA-2876) GN=CaO19.7951 PE=3 SV=1;Q5AEE9_CANAL Glutaredoxin-like protein OS=Candida albicans (strain SC5314 / ATCC MYA-2876) GN=CaO19.319 PE=3 SV=1	unknown	Ortholog of S. cerevisiae : YDR286C, C. glabrata CBS138 : CAGL0H01111g, C. dubliniensis CD36 : Cd36_83160, C. parapsilosis CDC317 : CPAR2_101820 and Candida tenuis NRRL Y-1498 : CANTEDRAFT_113333
+	1.27518	-2.87426	Q59MI6	Q59MI6	Q59MI6_CANAL Uncharacterized protein OS=Candida albicans (strain SC5314 / ATCC MYA-2876) GN=IND1 PE=3 SV=1	unknown	Putative pseudouridine-5'-phosphate glycosidase; overlaps orf19.6186 and orf19.6187; Spider biofilm repressed
+	1.85229	-2.88028	Q5A9X0	Q5A9X0	Q5A9X0_CANAL Uncharacterized protein OS=Candida albicans (strain SC5314 / ATCC MYA-2876) GN=orf19.2514 PE=4 SV=1	unknown	Predicted methyltransferase; rat catheter biofilm induced
+	1.96347	-2.90358	Q5AB93	Q5AB93	PNS1_CANAL Protein PNS1 OS=Candida albicans (strain SC5314 / ATCC MYA-2876) GN=PNS1 PE=3 SV=1	plasma membrane	Putative protein of unknown function; shows colony morphology-related gene regulation by Ssn6p
+	1.99921	-2.9122	Q59ZZ3;Q5A045	Q59ZZ3;Q5A045	Q59ZZ3_CANAL Uncharacterized protein OS=Candida albicans (strain SC5314 / ATCC MYA-2876) GN=AIP1 PE=4 SV=1;Q5A045_CANAL Uncharacterized protein OS=Candida albicans (strain SC5314 / ATCC MYA-2876) GN=AIP1 PE=4 SV=1	cytosol, nucleus, cell tip	Putative actin cytoskeleton component; protein present in exponential and stationary growth phase yeast cultures
+	2.1252	-2.91729	Q5ACN9	Q5ACN9	Q5ACN9_CANAL Uncharacterized protein OS=Candida albicans (strain SC5314 / ATCC MYA-2876) GN=orf19.7603 PE=4 SV=1	mitochondrial intermembrane space	Protein with a predicted role in cytochrome c oxidase assembly; rat catheter biofilm induced
+	1.57815	-2.95307	Q59PN8	Q59PN8	Q59PN8_CANAL Uncharacterized protein OS=Candida albicans (strain SC5314 / ATCC MYA-2876) GN=SNG3 PE=4 SV=1	unknown	Putative membrane transporter; Hap43p-induced gene; mutation confers hypersensitivity to toxic ergosterol analog; shows colony morphology-related gene regulation by Ssn6p
+	1.80196	-2.98135	Q59QH1	Q59QH1	Q59QH1_CANAL Uncharacterized protein OS=Candida albicans (strain SC5314 / ATCC MYA-2876) GN=MSD1 PE=4 SV=1	mitochondrion	Ortholog(s) have aspartate-tRNA ligase activity, role in mitochondrial aspartyl-tRNA aminoacylation and mitochondrion localization
+	2.15441	-2.98681	Q5AFI3	Q5AFI3	Q5AFI3_CANAL Uncharacterized protein OS=Candida albicans (strain SC5314 / ATCC MYA-2876) GN=orf19.7085 PE=4 SV=1	unknown	Protein of unknown function; induced in core stress response; induced by cadmium stress via Hog1; oxidative stress-induced via Cap1; induced by Mnl1 under weak acid stress; macrophage-repressed; rat catheter and Spider biofilm induced
+	1.11965	-3.00092	Q5AGV3	Q5AGV3	Q5AGV3_CANAL Uncharacterized protein OS=Candida albicans (strain SC5314 / ATCC MYA-2876) GN=orf19.6585 PE=3 SV=1	mitochondrial matrix	Ortholog(s) have role in protein maturation by iron-sulfur cluster transfer and mitochondrial matrix localization
+	2.90881	-3.06037	Q5A760;Q5A7D5	Q5A760;Q5A7D5	Q5A760_CANAL Lysophospholipase OS=Candida albicans (strain SC5314 / ATCC MYA-2876) GN=PLB5 PE=3 SV=1;Q5A7D5_CANAL Lysophospholipase OS=Candida albicans (strain SC5314 / ATCC MYA-2876) GN=PLB5 PE=3 SV=1	cell wall, cell surface	Putative GPI-linked phospholipase B, fungal-specific (no mammalian homolog); null mutation eliminates cell-associated phospholipase A2 activity and attenuates virulence; fluconazole-repressed; flow model biofilm repressed
+	2.04706	-3.07001	Q59PT2	Q59PT2	Q59PT2_CANAL Aconitate hydratase, mitochondrial OS=Candida albicans (strain SC5314 / ATCC MYA-2876) GN=ACO2 PE=3 SV=1	mitochondrion	Putative aconitate hydratase 2; induced in high iron; regulated by Gcn4; repressed by amino acid starvation (3-AT); protein levels decrease in stationary phase yeast; flow model and Spider biofilm repressed
+	2.58433	-3.09272	Q5A1L6;Q5A1L5	Q5A1L6	Q5A1L6_CANAL Potential glycerophosphoinositol permease OS=Candida albicans (strain SC5314 / ATCC MYA-2876) GN=GIT3 PE=4 SV=1	membrane	Glycerophosphocholine permease; white cell specific transcript; fungal-specific; alkaline repressed; caspofungin, macrophage/pseudohyphal-repressed; flow model biofilm induced; Spider biofilm induced
+	1.69158	-3.10603	Q5A096	Q5A096	Q5A096_CANAL Uncharacterized protein OS=Candida albicans (strain SC5314 / ATCC MYA-2876) GN=orf19.7199 PE=4 SV=1	ubiquitin ligase complex	Ortholog(s) have ubiquitin protein ligase activity
+	1.96046	-3.11478	Q5A195	Q5A195	Q5A195_CANAL Uncharacterized protein OS=Candida albicans (strain SC5314 / ATCC MYA-2876) GN=NUM1 PE=4 SV=1	mitochondrion, ER	Ortholog(s) have tubulin binding activity and role in microtubule cytoskeleton organization, mitochondrial fission, mitochondrion inheritance, nuclear migration along microtubule
+	4.16054	-3.13914	Q5APE9	Q5APE9	Q5APE9_CANAL Uncharacterized protein OS=Candida albicans (strain SC5314 / ATCC MYA-2876) GN=orf19.4816 PE=4 SV=1	unknown	Protein of unknown function; induced by nitric oxide
+	3.66745	-3.16523	Q5AEN1	Q5AEN1	CCPR_CANAL Cytochrome c peroxidase, mitochondrial OS=Candida albicans (strain SC5314 / ATCC MYA-2876) GN=CCP1 PE=3 SV=1	mitochondrial intermembrane space, mitochondrial membrane	Cytochrome-c peroxidase N terminus; Rim101, alkaline pH repressed; induced in low iron or by macrophage interaction; oxygen-induced activity; regulated by Sef1, Sfu1, and Hap43; Spider biofilm induced; rat catheter biofilm repressed
+	2.47128	-3.16851	Q59TT5	Q59TT5	Q59TT5_CANAL Potential serine O-trans-acetylase OS=Candida albicans (strain SC5314 / ATCC MYA-2876) GN=CYS1 PE=4 SV=1	mitochondrion	Protein similar to A. nidulans CysA serine O-trans-acetylase; suggests that C. albicans uses an O-acetyl-serine (OAS) pathway of sulfur assimilation; F-12/CO2 early biofilm induced; Spider biofilm induced
+	2.40522	-3.22508	Q59NM2	Q59NM2	Q59NM2_CANAL Lysophospholipase OS=Candida albicans (strain SC5314 / ATCC MYA-2876) GN=PLB3 PE=3 SV=1	ER, cell wall, plasma membrane	GPI-anchored cell surface phospholipase B; possibly secreted; fungal-specific (no mammalian homolog); induced by Tbf1; fluconazole-induced; possible essential gene (UAU1 method); Spider and flow model biofilm induced
+	1.31657	-3.23799	Q5ABY3	Q5ABY3	Q5ABY3_CANAL Potential RNAseP/MRP complex component OS=Candida albicans (strain SC5314 / ATCC MYA-2876) GN=POP4 PE=4 SV=1	ribonuclease complex	Ortholog of S. cerevisiae Pop4; a subunit of both RNase MRP and nuclear RNase P; filament induced; regulated by Nrg1, Tup1; likely essential, based on UAU1 strategy; rat catheter and Spider biofilm induced
+	2.84602	-3.24658	Q5AH76	Q5AH76	Q5AH76_CANAL Uncharacterized protein OS=Candida albicans (strain SC5314 / ATCC MYA-2876) GN=orf19.6457 PE=4 SV=1	unknown	Ortholog of S. cerevisiae : YBL086C, C. glabrata CBS138 : CAGL0C01815g, C. dubliniensis CD36 : Cd36_72270, C. parapsilosis CDC317 : CPAR2_702850 and Candida tenuis NRRL Y-1498 : CANTEDRAFT_107537
+	3.27854	-3.26204	Q5A783	Q5A783	Q5A783_CANAL Potential ABC transporter OS=Candida albicans (strain SC5314 / ATCC MYA-2876) GN=CDR4 PE=3 SV=1	membrane	Putative ABC transporter superfamily; fluconazole, Sfu1, Hog1, core stress response induced; caspofungin repressed; fluconazole resistance not affected by mutation or correlated with expression; rat catheter and flow model biofilm induce
+	2.45773	-3.31758	Q5ABA1	Q5ABA1	Q5ABA1_CANAL Uncharacterized protein OS=Candida albicans (strain SC5314 / ATCC MYA-2876) GN=ENA2 PE=3 SV=1	mitochondrion	Putative sodium transporter; induced by ciclopirox olamine; alkaline induced by Rim101; repressed by high-level peroxide stress; induced in oral candidiasis clinical isolates; possibly essential gene; rat catheter and Spider biofilm induced
+	1.95408	-3.36682	Q5A8A6	Q5A8A6	Q5A8A6_CANAL Likely carbamoyl-phosphate synthetase large subunit OS=Candida albicans (strain SC5314 / ATCC MYA-2876) GN=CPA2 PE=4 SV=1	mitochondrion	Putative arginine-specific carbamoylphosphate synthetase; protein enriched in stationary phase yeast cultures; rat catheter biofilm induced; Spider biofilm induced
+	1.80062	-3.37546	Q5A980	Q5A980	Q5A980_CANAL Potential choline and nitrogen mustard permease OS=Candida albicans (strain SC5314 / ATCC MYA-2876) GN=HNM3 PE=4 SV=1	ER	Putative transporter; Hap43, flucytosine repressed; possibly essential, disruptants not obtained by UAU1 method; Spider biofilm induced
+	2.83789	-3.39898	Q5A4M0	Q5A4M0	Q5A4M0_CANAL Potential mitochondrial protein Fmp27 OS=Candida albicans (strain SC5314 / ATCC MYA-2876) GN=FMP27 PE=4 SV=1	mitochondrion	Putative mitochondrial protein; mRNA binds She3
+	2.4289	-3.42149	P0CY34	P0CY34	TUP1_CANAL Transcriptional repressor TUP1 OS=Candida albicans (strain SC5314 / ATCC MYA-2876) GN=TUP1 PE=2 SV=1	cytosol, nuclear chromatine	Transcriptional corepressor; represses filamentous growth; regulates switching; role in germ tube induction, farnesol response; in repression pathways with Nrg1, Rfg1; farnesol upregulated in biofilm; rat catheter, Spider biofilm repressed
+	2.77243	-3.49113	Q5A6M5	Q5A6M5	Q5A6M5_CANAL Uncharacterized protein OS=Candida albicans (strain SC5314 / ATCC MYA-2876) GN=CaO19.529 PE=4 SV=1	unknown	Ortholog of C. dubliniensis CD36 : Cd36_29750, C. parapsilosis CDC317 : CPAR2_205260, Candida tenuis NRRL Y-1498 : CANTEDRAFT_91782 and Debaryomyces hansenii CBS767 : DEHA2F19294g
+	1.41653	-3.49818	Q59VN9	Q59VN9	Q59VN9_CANAL Uncharacterized protein OS=Candida albicans (strain SC5314 / ATCC MYA-2876) GN=CaO19.1054 PE=4 SV=1	membrane, ER, cell division	Ortholog(s) have structural constituent of nuclear pore activity
+	1.97058	-3.50795	Q59Y37	Q59Y37	Q59Y37_CANAL Uncharacterized protein OS=Candida albicans (strain SC5314 / ATCC MYA-2876) GN=PST2 PE=4 SV=1	plasma membrane, cell wall	Flavodoxin-like protein involved in oxidative stress protection and virulence; putative NADH:quinone oxidoreductase; similar to 1,4-benzoquinone reductase; induced by benomyl, oxidative stress via Cap1; fungal-specific
+	1.72626	-3.55209	Q5AML6	Q5AML6	CARA_CANAL Carbamoyl-phosphate synthase arginine-specific small chain OS=Candida albicans (strain SC5314 / ATCC MYA-2876) GN=CPA1 PE=3 SV=1	mitochondrion	Putative carbamoyl-phosphate synthase subunit; alkaline repressed; rat catheter, Spider and flow model biofilm induced
+	2.2679	-3.55212	Q5A6U7;Q5A6K4	Q5A6U7;Q5A6K4	Q5A6U7_CANAL Uncharacterized protein OS=Candida albicans (strain SC5314 / ATCC MYA-2876) GN=PDX3 PE=4 SV=1;Q5A6K4_CANAL Uncharacterized protein OS=Candida albicans (strain SC5314 / ATCC MYA-2876) GN=PDX3 PE=4 SV=1	mitochondrial intermembrane space	Pyridoxamine-phosphate oxidase; transcript regulated by yeast-hypha switch and by Nrg1, Mig1, Tup1; Hap43, caspofungin repressed; present in exponential and stationary phase yeast cultures
+	2.15052	-3.56682	Q5AJY2	Q5AJY2	Q5AJY2_CANAL Uncharacterized protein OS=Candida albicans (strain SC5314 / ATCC MYA-2876) GN=ILV3 PE=3 SV=1	mitochondrion	Dihydroxyacid dehydratase; repressed by nitric oxide; macrophage-induced protein; protein in exponential and stationary growth phase; Sef1, Sfu1p, Hap43-regulated; farnesol-repressed; flow model biofilm induced; Spider biofilm repressed
+	4.7542	-3.58247	Q5A747	Q5A747	Q5A747_CANAL Acyl-CoA desaturase OS=Candida albicans (strain SC5314 / ATCC MYA-2876) GN=OLE1 PE=3 SV=1	ER	Fatty acid desaturase, essential protein involved in oleic acid synthesis; required for aerobic hyphal growth and chlamydospore formation; subject to hypoxic regulation; fluconazole-induced; caspofungin repressed; Hap43p-induced
+	3.10511	-3.60987	Q59RK1	Q59RK1	Q59RK1_CANAL Uncharacterized protein OS=Candida albicans (strain SC5314 / ATCC MYA-2876) GN=SRO77 PE=4 SV=1	plasma membrane, cell tip	Protein with a predicted role in docking and fusion of post-Golgi vesicles with the plasma membrane; filament induced; fungal-specific (no human or murine homolog)
+	1.79108	-3.62933	Q5AC28	Q5AC28	Q5AC28_CANAL Uncharacterized protein OS=Candida albicans (strain SC5314 / ATCC MYA-2876) GN=orf19.5522 PE=4 SV=1	unknown	Ortholog of C. dubliniensis CD36 : Cd36_62760, C. parapsilosis CDC317 : CPAR2_601700, Candida tenuis NRRL Y-1498 : CANTEDRAFT_115220 and Debaryomyces hansenii CBS767 : DEHA2A06666g
+	5.36818	-3.68779	Q5AMG7	Q5AMG7	Q5AMG7_CANAL Potential carnitine transporter OS=Candida albicans (strain SC5314 / ATCC MYA-2876) GN=AGP2 PE=4 SV=1	ER, plasma membrane, vacuole	Amino acid permease; hyphal repressed; white-opaque switch regulated; induced in core caspofungin response, during cell wall regeneration, by flucytosine; regulated by Sef1, Sfu1, and Hap43; rat catheter and Spider biofilm induced
+	2.43446	-3.72123	Q5AHH4	Q5AHH4	HSP21_CANAL Small heat shock protein 21 OS=Candida albicans (strain SC5314 / ATCC MYA-2876) GN=HSP21 PE=1 SV=1	cell surface	Small heat shock protein; role in stress response and virulence; fluconazole-downregulated; induced in cyr1 or ras1 mutant; stationary phase enriched protein; detected in some, not all, biofilm extracts; Spider biofilm induced
+	3.20481	-3.75565	Q5A428	Q5A428	Q5A428_CANAL Nitrilase superfamily protein OS=Candida albicans (strain SC5314 / ATCC MYA-2876) GN=NIT2 PE=4 SV=1	cytosol, nucleus	Putative carbon-nitrogen hydrolase; rat catheter biofilm repressed
+	1.23126	-3.76487	Q5A1E3	Q5A1E3	CBF1_CANAL Transcriptional regulator CBF1 OS=Candida albicans (strain SC5314 / ATCC MYA-2876) GN=CBF1 PE=1 SV=1	mitochondrion, nucleus	Transcription factor; binds ribosomal protein gene promoters and rDNA locus with Tbf1; regulates sulfur starvation-response, respiratory, glycolytic genes; does not bind to centromeres as does S. cerevisiae Cbf1; Spider biofilm repressed
+	2.56543	-3.79017	Q5A8P6	Q5A8P6	Q5A8P6_CANAL Acyl CoA ligase-like protein OS=Candida albicans (strain SC5314 / ATCC MYA-2876) GN=CPS2 PE=4 SV=1	cytosol, cell division site	Ortholog(s) have cell division site, cellular bud neck, cytosol, mitotic spindle localization
+	2.20611	-3.94772	Q5AAQ5;Q5AAZ3	Q5AAQ5;Q5AAZ3	Q5AAQ5_CANAL Likely glutamate synthase OS=Candida albicans (strain SC5314 / ATCC MYA-2876) GN=GLT1 PE=4 SV=1;Q5AAZ3_CANAL Likely glutamate synthase OS=Candida albicans (strain SC5314 / ATCC MYA-2876) GN=GLT1 PE=4 SV=1	mitochondrion	Putative glutamate synthase; regulated by Sef1, Sfu1, and Hap43; rat catheter biofilm repressed
+	2.28546	-3.95814	Q5A423	Q5A423	Q5A423_CANAL Uncharacterized protein OS=Candida albicans (strain SC5314 / ATCC MYA-2876) GN=ASR2 PE=4 SV=1	unknown	Adenylyl cyclase and stress responsive protein; induced in cyr1 or ras1 mutant; stationary phase enriched protein; Spider biofilm induced
+	1.49993	-3.97044	Q5AED0;Q5A588	Q5AED0	Q5AED0_CANAL Uncharacterized protein OS=Candida albicans (strain SC5314 / ATCC MYA-2876) GN=orf19.338 PE=4 SV=1	cytoplasma	Putative glycoside hydrolase; stationary phase enriched protein; Hog1p-downregulated; shows colony morphology-related gene regulation by Ssn6p
+	3.75044	-3.99951	Q5A4M8	Q5A4M8	SUR7_CANAL Protein SUR7 OS=Candida albicans (strain SC5314 / ATCC MYA-2876) GN=SUR7 PE=1 SV=1	mitochondrion	Protein required for normal cell wall, plasma membrane, cytoskeletal organization, endocytosis; localizes to eisosome subdomains of plasma membrane; four transmembrane motifs; mutant shows ectopic, chitin-rich cell wall; fluconazole-induced
+	2.11929	-4.01477	Q59NB1;O74254;Q59ND6	Q59NB1;O74254;Q59ND6	Q59NB1_CANAL Uncharacterized protein OS=Candida albicans (strain SC5314 / ATCC MYA-2876) GN=GCA12 PE=3 SV=1;AMYG_CANAL Glucoamylase 1 OS=Candida albicans (strain SC5314 / ATCC MYA-2876) GN=GAM1 PE=1 SV=2;Q59ND6_CANAL Uncharacterized protein OS=Candida albi	ER	losely related to C. albicans GCA1 cell wall mannoprotein glycosyl hydrolase; similar to S. cerevisiae ROT2 (YBR229C) ER alpha-glucosidase involved in cell wall biosynthesis; allelic site is frameshifted
+	1.97216	-4.04079	Q59S65	Q59S65	Q59S65_CANAL Uncharacterized protein OS=Candida albicans (strain SC5314 / ATCC MYA-2876) GN=orf19.3475 PE=4 SV=1	unknown	Described as a Gag-related protein; hyphal induced; downregulation correlates with clinical development of fluconazole resistance; repressed by nitric oxide, 17-beta-estradiol, ethynyl estradiol
+	3.41766	-4.04239	Q5A974	Q5A974	Q5A974_CANAL Uncharacterized protein OS=Candida albicans (strain SC5314 / ATCC MYA-2876) GN=BIO2 PE=3 SV=1	mitochondrion	Putative biotin synthase; induced by high iron; repressed by ciclopirox olamine; upregulated in clinical isolates from HIV+ patients with oral candidiasis; Hap43-repressed; Spider biofilm induced
+	1.46924	-4.05035	Q5A6J7;Q5A6C0	Q5A6J7	Q5A6J7_CANAL Uncharacterized protein OS=Candida albicans (strain SC5314 / ATCC MYA-2876) GN=ARG8 PE=3 SV=1	mitochondrial matrix	Putative acetylornithine aminotransferase; Gcn2, Gcn4 regulated; rat catheter biofilm induced; Spider biofilm induced
+	2.59902	-4.07108	Q59KP6	Q59KP6	Q59KP6_CANAL Uncharacterized protein (Fragment) OS=Candida albicans (strain SC5314 / ATCC MYA-2876) GN=CaO19.4715 PE=4 SV=1	mitochondrion	Ortholog(s) have tubulin binding activity and role in microtubule cytoskeleton organization, mitochondrial fission, mitochondrion inheritance, nuclear migration along microtubule
+	0.936902	-4.08388	Q5A8Y5	Q5A8Y5	Q5A8Y5_CANAL DNA-directed RNA polymerase subunit beta OS=Candida albicans (strain SC5314 / ATCC MYA-2876) GN=RPB140 PE=3 SV=1	mitochondrion	Putative RNA polymerase II subunit B150; heterozygous null mutant exhibits resistance to parnafungin in the C. albicans fitness test
+	2.46801	-4.17216	Q5APM9;Q5AQ71	Q5APM9;Q5AQ71	Q5APM9_CANAL Potential polyamine transporter OS=Candida albicans (strain SC5314 / ATCC MYA-2876) GN=TPO3 PE=4 SV=1;Q5AQ71_CANAL Potential polyamine transporter OS=Candida albicans (strain SC5314 / ATCC MYA-2876) GN=TPO3 PE=4 SV=1	plasma membrane, vacuole	Putative polyamine transporter; MFS-MDR family; induced by Sfu1, regulated upon white-opaque; decreased expression in hyphae vs yeast-form cells; regulated by Nrg1; Spider biofilm repressed
+	2.36914	-4.49079	Q59Z54	Q59Z54	Q59Z54_CANAL Uncharacterized protein OS=Candida albicans (strain SC5314 / ATCC MYA-2876) GN=orf19.2246 PE=4 SV=1	cytosol, nucleus	Ortholog(s) have cell periphery, cytosol, nucleus localization
+	1.05473	-4.57893	Q59P98	Q59P98	Q59P98_CANAL Uncharacterized protein OS=Candida albicans (strain SC5314 / ATCC MYA-2876) GN=SEC15 PE=4 SV=1	cell tip	Exocyst subunit, involved in polarized growth; cellular bud tip-associated protein; interacts with Ras-related GTPase Rsr1p; ortholog of S. cerevisiae SEC15
+	3.00965	-4.58517	Q59Z58;Q59ZC1	Q59Z58;Q59ZC1	Q59Z58_CANAL Potential reductase, flavodoxin OS=Candida albicans (strain SC5314 / ATCC MYA-2876) GN=CQR1 PE=4 SV=1;Q59ZC1_CANAL Potential reductase, flavodoxin OS=Candida albicans (strain SC5314 / ATCC MYA-2876) GN=CaO19.2241 PE=4 SV=1	plasma membrane	Flavodoxin-like protein involved in oxidative stress protection and virulence; putative 1,4-benzoquinone reductase; hyphal-induced; regulated by Cyr1, Ras1, Efg1, Nrg1, Rfg1, Tup1; Hap43-induced; Spider biofilm induced
+	2.99706	-4.67596	Q59TA5	Q59TA5	Q59TA5_CANAL Uncharacterized protein OS=Candida albicans (strain SC5314 / ATCC MYA-2876) GN=HSP30 PE=4 SV=1	ER, plasma membrane	Putative heat shock protein; fluconazole repressed; amphotericin B induced; Spider biofilm induced; rat catheter biofilm induced
+	2.24717	-4.67941	Q5ACG6	Q5ACG6	Q5ACG6_CANAL Uncharacterized protein OS=Candida albicans (strain SC5314 / ATCC MYA-2876) GN=XYL2 PE=3 SV=1	cytosol, cell wall	D-xylulose reductase; immunogenic in mice; soluble protein in hyphae; induced by caspofungin, fluconazole, Hog1 and during cell wall regeneration; Mnl1-induced in weak acid stress; stationary phase enriched; flow model biofilm induced
+	2.87595	-4.8398	Q5AB86;Q59YF1	Q5AB86	Q5AB86_CANAL Uncharacterized protein OS=Candida albicans (strain SC5314 / ATCC MYA-2876) GN=LEU4 PE=3 SV=1	mitochondrion	Putative 2-isopropylmalate synthase; regulated by Nrg1, Mig1, Tup1, Gcn4; induced by human whole blood or PMNs; macrophage/pseudohyphal-repressed after 16h; Spider biofilm repressed
+	3.35849	-4.9897	Q5A6L5	Q5A6L5	Q5A6L5_CANAL Uncharacterized protein OS=Candida albicans (strain SC5314 / ATCC MYA-2876) GN=LAP3 PE=4 SV=1	mitochondrion	Putative aminopeptidase; positively regulated by Sfu1; clade-associated gene expression; virulence-group-correlated expression; induced by alpha pheromone in SpiderM medium; Hap43-induced; Spider and flow model biofilm induced
+	3.73458	-5.04061	Q5ALJ3	Q5ALJ3	Q5ALJ3_CANAL Potential low-affinity zinc-iron permease OS=Candida albicans (strain SC5314 / ATCC MYA-2876) GN=ZRT2 PE=3 SV=1	ER, plasma membrane	Zinc transporter; ciclopirox olamine, fluconazole, alkaline repressed; transcript induced by amphotericin B, interaction with macrophages; possibly essential (UAU1 method); induced in oralpharyngeal candidiasis; Spider biofilm induced
+	1.701	-6.03224	Q5ABU0	Q5ABU0	Q5ABU0_CANAL Uncharacterized protein OS=Candida albicans (strain SC5314 / ATCC MYA-2876) GN=ARG3 PE=3 SV=1	mitochondrial matrix	Putative ornithine carbamoyltransferase; Gcn4-regulated; Hap43-induced; repressed in alkalinizing medium; rat catheter and Spider biofilm induced
+	1.7288	-6.13095	Q5A1Z4	Q5A1Z4	Q5A1Z4_CANAL Potential aquaporin water channel protein OS=Candida albicans (strain SC5314 / ATCC MYA-2876) GN=AQY1 PE=3 SV=1	ER, membrane	Aquaporin water channel; osmotic shock resistance, WT freeze tolerance; virulent in mice; flucytosine repressed; flow model/RPMI/Spider/rat catheter biofilm induced; required for RPMI biofilm formation; Bcr1-induced in a/a RPMI biofilms
+	3.34772	-6.24519	Q5AH49	Q5AH49	Q5AH49_CANAL Potential Sur7 family cortical patch protein OS=Candida albicans (strain SC5314 / ATCC MYA-2876) GN=FMP45 PE=4 SV=1	mitochondrion	Predicted membrane protein induced during mating; mutation confers hypersensitivity to toxic ergosterol analog, to amphotericin B; alkaline repressed; repressed by alpha pheromone in SpiderM medium; rat catheter, Spider biofilm induced
+	3.95442	-6.37425	Q5AJY5	Q5AJY5	PGA4_CANAL 1,3-beta-glucanosyltransferase PGA4 OS=Candida albicans (strain SC5314 / ATCC MYA-2876) GN=PGA4 PE=1 SV=1	ER, membrane, cell wall	GPI-anchored cell surface protein; beta-1,3-glucanosyltransferase with similarity to the A. fumigatus GEL family; transcript induced in RHE model of oral candidiasis; fluconazol-induced
+	3.9845	-6.84061	Q59KU9	Q59KU9	Q59KU9_CANAL Potential butanediol dehydrogenase OS=Candida albicans (strain SC5314 / ATCC MYA-2876) GN=IFE2 PE=3 SV=1	unknown	Putative alcohol dehydrogenase; yeast-enriched transcript; Efg1-regulated; induced by prostaglandins, Hog1, fluconazole; rat catheter biofilm induced
+	4.01574	-6.87173	Q59VZ4	Q59VZ4	Q59VZ4_CANAL Uncharacterized protein OS=Candida albicans (strain SC5314 / ATCC MYA-2876) GN=HSP31 PE=4 SV=1	membrane	Putative 30 kda heat shock protein; repressed during the mating process; rat catheter biofilm induced
					http://dmm.biologists.org/content/8/6/509

## Sheet: FLC vs FLC+Fe
Significant	-LOG(P-value)	Log2 (FLC+Fe /FLC)	Protein IDs	Majority protein IDs	Fasta headers	Location	Pathway/function
FDR=0.05, S0=1	3.4044	7.28895	Q5AMG4	Q5AMG4	Q5AMG4_CANAL Potential quinate permease OS=Candida albicans (strain SC5314 / ATCC MYA-2876) GN=HGT17 PE=3 SV=1	plasma membrane	Putative MFS family glucose transporter; 20 members in C. albicans; 12 probable membrane-spanning segments; induced at low (0.2%, compared to 2%) glucose in rich media; Spider biofilm induced
FDR=0.05, S0=1	3.09065	5.90287	Q5AAQ5;Q5AAZ3	Q5AAQ5;Q5AAZ3	Q5AAQ5_CANAL Likely glutamate synthase OS=Candida albicans (strain SC5314 / ATCC MYA-2876) GN=GLT1 PE=4 SV=1;Q5AAZ3_CANAL Likely glutamate synthase OS=Candida albicans (strain SC5314 / ATCC MYA-2876) GN=GLT1 PE=4 SV=1	mitochondrion	Putative glutamate synthase; regulated by Sef1, Sfu1, and Hap43; rat catheter biofilm repressed
FDR=0.05, S0=1	2.01297	3.88933	Q5A176;Q5A105	Q5A176;Q5A105	Q5A176_CANAL Uncharacterized protein OS=Candida albicans (strain SC5314 / ATCC MYA-2876) GN=CaO19.10603 PE=4 SV=1;Q5A105_CANAL Uncharacterized protein OS=Candida albicans (strain SC5314 / ATCC MYA-2876) GN=CaO19.3091 PE=4 SV=1	unknown	Protein of unknown function; repressed during core stress response
FDR=0.05, S0=1	2.76073	3.04477	Q59QN6;Q59XX6	Q59QN6	Q59QN6_CANAL Formate dehydrogenase OS=Candida albicans (strain SC5314 / ATCC MYA-2876) GN=FDH1 PE=3 SV=1	cytosol	Formate dehydrogenase; oxidizes formate to CO2; Mig1 regulated; induced by macrophages; fluconazole-repressed; repressed by Efg1 in yeast, not hyphal conditions; stationary phase enriched; rat catheter and Spider biofilm induced
FDR=0.05, S0=1	2.52724	2.87858	Q59Y31	Q59Y31	YWP1_CANAL Yeast-form wall Protein 1 OS=Candida albicans (strain SC5314 / ATCC MYA-2876) GN=YWP1 PE=1 SV=1	cell wall, extracellular	Secreted yeast wall protein; possible role in dispersal in host; mutation increases adhesion and biofilm formation; propeptide; growth phase, phosphate, Ssk1/Ssn6/Efg1/Efh1/Hap43 regulated; mRNA binds She3; flow and Spider biofilm repressed
FDR=0.05, S0=1	3.51292	-2.93352	Q5AB72	Q5AB72	Q5AB72_CANAL Uncharacterized protein OS=Candida albicans (strain SC5314 / ATCC MYA-2876) GN=CRD1 PE=3 SV=1	mitochondrion	Cardiolipin synthase; ortholog of S. cerevisiae Crd1; transcript is upregulated in clinical isolates from HIV+ patients with oral candidiasis; mutants are viable; Spider biofilm repressed
FDR=0.05, S0=1	2.83775	-2.98336	Q59Q42	Q59Q42	Q59Q42_CANAL Potential peroxisome-related protein OS=Candida albicans (strain SC5314 / ATCC MYA-2876) GN=orf19.22 PE=3 SV=1	membrane	Protein with homology to peroxisomal membrane proteins; Sef1p-, Sfu1p-, and Hap43p-regulated gene
FDR=0.05, S0=1	3.20703	-3.00055	Q59LZ5	Q59LZ5	Q59LZ5_CANAL Uncharacterized protein OS=Candida albicans (strain SC5314 / ATCC MYA-2876) GN=TOM70 PE=4 SV=1	Mitochondrial outer membrane	Ortholog(s) have mitochondrion targeting sequence binding, protein channel activity and role in protein import into mitochondrial inner membrane, protein import into mitochondrial matrix
FDR=0.05, S0=1	2.55412	-3.0965	Q59RJ8	Q59RJ8	Q59RJ8_CANAL Potential multicopper ferro-O2-oxidoreductase OS=Candida albicans (strain SC5314 / ATCC MYA-2876) GN=FET35 PE=3 SV=1	plasma membrane, vacuole, ER	Multicopper ferroxidase; induced by low iron, ciclopirox olamine, ketoconazole, hypoxia; alkaline induced by Rim101; repressed in fluconazole-resistant isolate; Sfu1, Hog1 repressed; complements S. cerevisiae fet3; Spider biofilm induced
FDR=0.05, S0=1	2.31183	-3.38949	Q5A9C1	Q5A9C1	Q5A9C1_CANAL Potential peptidyl-tRNA hydrolase OS=Candida albicans (strain SC5314 / ATCC MYA-2876) GN=PTH2 PE=4 SV=1	mitochondrial outer membrane	Ortholog(s) have aminoacyl-tRNA hydrolase activity, role in negative regulation of proteasomal ubiquitin-dependent protein catabolic process and mitochondrial outer membrane localization
FDR=0.05, S0=1	3.00718	-3.46642	Q59X75	Q59X75	Q59X75_CANAL Uncharacterized protein OS=Candida albicans (strain SC5314 / ATCC MYA-2876) GN=CaO19.602 PE=4 SV=1	cytosol, nucleus	Ortholog(s) have Atg8 ligase activity, role in C-terminal protein lipidation, CVT pathway, autophagosome assembly, late nucleophagy, mitophagy, piecemeal microautophagy of nucleus and cytosol, nucleus localization
FDR=0.05, S0=1	3.48293	-3.61641	Q5A4Z2	Q5A4Z2	Q5A4Z2_CANAL DnaJ-like protein OS=Candida albicans (strain SC5314 / ATCC MYA-2876) GN=XDJ1 PE=3 SV=1	Mitochondrial outer membrane	Putative DnaJ-like chaperone; Hap43-repressed gene
FDR=0.05, S0=1	2.24815	-3.80197	Q59PA1	Q59PA1	Q59PA1_CANAL Likely ferric reductase OS=Candida albicans (strain SC5314 / ATCC MYA-2876) GN=FRE10 PE=4 SV=1	membrane	Major cell-surface ferric reductase under low-iron conditions; 7 transmembrane regions and a secretion signal predicted; Tup1, Rim101, Ssn6, Hog1, caspofungin repressed; ciclopirox olamine induced; rat catheter biofilm induced
FDR=0.05, S0=1	1.50195	-5.17841	Q5APK1	Q5APK1	Q5APK1_CANAL Potential mitochondrial protein OS=Candida albicans (strain SC5314 / ATCC MYA-2876) GN=orf19.4763 PE=4 SV=1	Mitochondrial outer membrane	Protein of unknown function; possibly membrane bound; mutants are viable; rat catheter biofilm repressed
FDR=0.05, S0=1	3.63706	-5.62632	Q5AQ06;Q5APG3	Q5AQ06;Q5APG3	Q5AQ06_CANAL Uncharacterized protein OS=Candida albicans (strain SC5314 / ATCC MYA-2876) GN=FTH1 PE=4 SV=1;Q5APG3_CANAL Uncharacterized protein OS=Candida albicans (strain SC5314 / ATCC MYA-2876) GN=FTH1 PE=4 SV=1	ER, vacuole, iron permease complex	Protein similar to S. cerevisiae Fth1p, a high affinity iron transporter for intravacuolar stores of iron; repressed by Sfu1p, amphotericin B, caspofungin; induced by alkaline pH, ciclopirox olamine; regulated by Sef1p, Sfu1p, and Hap43p
FDR=0.05, S0=1	4.3357	-6.05684	Q5A799	Q5A799	Q5A799_CANAL Uncharacterized protein OS=Candida albicans (strain SC5314 / ATCC MYA-2876) GN=COI1 PE=4 SV=1	cell surface, extracellular	Secreted protein; ciclopirox olamine induced; regulated by Ssn6; induced by nitric oxide independent of Yhb1; Hap43-induced; Spider biofilm repressed
FDR=0.05, S0=1	2.64887	-6.74534	Q5A797;Q5A7H2	Q5A797;Q5A7H2	Q5A797_CANAL Uncharacterized protein OS=Candida albicans (strain SC5314 / ATCC MYA-2876) GN=ERD1 PE=4 SV=1;Q5A7H2_CANAL Uncharacterized protein OS=Candida albicans (strain SC5314 / ATCC MYA-2876) GN=ERD1 PE=4 SV=1	membrane, vacuole	Putative membrane protein required for the retention of lumenal endoplasmic reticulum proteins; rat catheter biofilm induced

## Sheet: Ctrl vs Ctrl+Fe
Significant	-LOG(P-value)	Log2 (Ctrl+Fe /Ctrl)	Protein IDs	Majority protein IDs	Fasta headers	Location	Pathway/function
+	2.90263	-4.13742	Q5A445;Q5A446	Q5A445	Q5A445_CANAL Likely ferric reductase OS=Candida albicans (strain SC5314 / ATCC MYA-2876) GN=CFL2 PE=4 SV=1	unknown	Oxidoreductase; iron utilization; Sfu1/Sef1/Hap43/Nrg1/Tup1/Rim101 regulated; alkaline/low iron/fluphenazine/ciclopirox olamine, flucytosine, fluconazole, Spider/flow model/rat catheter biofilm induced; caspofungin/amphotericin B repressed
+	2.76958	-4.5497	Q59TA5	Q59TA5	Q59TA5_CANAL Uncharacterized protein OS=Candida albicans (strain SC5314 / ATCC MYA-2876) GN=HSP30 PE=4 SV=1	ER, plasma membrane	Putative heat shock protein; fluconazole repressed; amphotericin B induced; Spider biofilm induced; rat catheter biofilm induced
+	3.50297	-5.35176	Q5A799	Q5A799	Q5A799_CANAL Uncharacterized protein OS=Candida albicans (strain SC5314 / ATCC MYA-2876) GN=COI1 PE=4 SV=1	extracellular	Secreted protein; ciclopirox olamine induced; regulated by Ssn6; induced by nitric oxide independent of Yhb1; Hap43-induced; Spider biofilm repressed
+	2.61444	-5.64487	Q59VZ4	Q59VZ4	Q59VZ4_CANAL Uncharacterized protein OS=Candida albicans (strain SC5314 / ATCC MYA-2876) GN=HSP31 PE=4 SV=1	membrane	Putative 30 kda heat shock protein; repressed during the mating process; rat catheter biofilm induced
+	3.09889	-5.7057	Q59ZX2;Q59ZW0	Q59ZX2	Q59ZX2_CANAL Uncharacterized protein OS=Candida albicans (strain SC5314 / ATCC MYA-2876) GN=FTR1 PE=4 SV=1	ER, plasma membrane, Golgi	High-affinity iron permease; required for mouse virulence, low-iron growth; iron, amphotericin B, caspofungin, ciclopirox, Hog1p, Sef1p, Sfu1p, and Hap43p regulated; complements S. cerevisiae ftr1 iron transport; Hap43p-repressed
+	5.06613	-7.35706	Q59RJ8	Q59RJ8	Q59RJ8_CANAL Potential multicopper ferro-O2-oxidoreductase OS=Candida albicans (strain SC5314 / ATCC MYA-2876) GN=FET35 PE=3 SV=1	membrane, vacuole, ER	Multicopper ferroxidase; induced by low iron, ciclopirox olamine, ketoconazole, hypoxia; alkaline induced by Rim101; repressed in fluconazole-resistant isolate; Sfu1, Hog1 repressed; complements S. cerevisiae fet3; Spider biofilm induced
+	3.3047	-8.18721	Q59PA1	Q59PA1	Q59PA1_CANAL Likely ferric reductase OS=Candida albicans (strain SC5314 / ATCC MYA-2876) GN=FRE10 PE=4 SV=1	membrane	Major cell-surface ferric reductase under low-iron conditions; 7 transmembrane regions and a secretion signal predicted; Tup1, Rim101, Ssn6, Hog1, caspofungin repressed; ciclopirox olamine induced; rat catheter biofilm induced

## Sheet: Ctrl vs FLC+Fe
Significant	-LOG(P-value)	Log2 (FLC+Fe /Ctrl)	Protein IDs	Majority protein IDs	Fasta headers	Location	Pathway/function
+	2.74273	6.43212	Q5AMG4	Q5AMG4	Q5AMG4_CANAL Potential quinate permease OS=Candida albicans (strain SC5314 / ATCC MYA-2876) GN=HGT17 PE=3 SV=1	membrane	Putative MFS family glucose transporter; 20 members in C. albicans; 12 probable membrane-spanning segments; induced at low (0.2%, compared to 2%) glucose in rich media; Spider biofilm induced
+	2.37311	5.37817	Q5AJD6	Q5AJD6	Q5AJD6_CANAL Acyl-coenzyme A oxidase OS=Candida albicans (strain SC5314 / ATCC MYA-2876) GN=PXP2 PE=3 SV=1	peroxisome	Putative acyl-CoA oxidase; enzyme of fatty acid beta-oxidation; induced during macrophage infection; opaque specific transcript; putative peroxisome targeting signal; Spider biofilm induced
+	2.63149	4.91514	Q59P04	Q59P04	Q59P04_CANAL Potential vacuolar targeting protein OS=Candida albicans (strain SC5314 / ATCC MYA-2876) GN=VPS62 PE=4 SV=1	periphery, vacuole	Protein of unknown function; Spider biofilm induced
+	2.56636	4.81765	Q5A9Y8	Q5A9Y8	Q5A9Y8_CANAL Possible transmembrane sensor/transporter OS=Candida albicans (strain SC5314 / ATCC MYA-2876) GN=ATO2 PE=4 SV=1	membrane	Putative fungal-specific transmembrane protein; fluconazole repressed, Hap43-repressed; flow model biofilm induced; Spider biofilm induced
+	2.9181	4.38551	O59933	O59933	MSMO_CANAL Methylsterol monooxygenase OS=Candida albicans (strain SC5314 / ATCC MYA-2876) GN=ERG25 PE=3 SV=1	ER, plasma membrane	Putative C-4 methyl sterol oxidase; C4-demethylation of ergosterol biosynthesis intermediates, based on similarity to S. cerevisiae Erg25; fluconazole-induced; induced in azole-resistant strain; rat catheter and Spider biofilm induced
+	1.85005	4.35121	Q5A403	Q5A403	Q5A403_CANAL Uncharacterized protein OS=Candida albicans (strain SC5314 / ATCC MYA-2876) GN=orf19.7306 PE=4 SV=1	cytosol, nucleus	ldo-keto reductase; increased transcript associated with MDR1 overexpression, benomyl or long-term fluconazole treatment; overexpression does not affect drug or oxidative stress sensitivity; stationary phase enriched; flow biofim repressed
+	2.95668	4.34387	Q59PM7	Q59PM7	Q59PM7_CANAL Uncharacterized protein OS=Candida albicans (strain SC5314 / ATCC MYA-2876) GN=CaO19.1344 PE=4 SV=1	unknown	Protein of unknown function; fluconazole-induced; Spider biofilm induced
+	2.29099	4.22971	Q59Z22;Q59Z84	Q59Z22;Q59Z84	Q59Z22_CANAL Proteasome assembly chaperone 2 OS=Candida albicans (strain SC5314 / ATCC MYA-2876) GN=orf19.2278 PE=3 SV=1;Q59Z84_CANAL Proteasome assembly chaperone 2 OS=Candida albicans (strain SC5314 / ATCC MYA-2876) GN=CaO19.2278 PE=3 SV=1	cytosol	Putative 20S proteasome assembly protein; filament induced; induced by alpha pheromone in SpiderM medium
+	2.10043	4.20736	Q5ABA2	Q5ABA2	SVF1_CANAL Survival factor 1 OS=Candida albicans (strain SC5314 / ATCC MYA-2876) GN=SVF1 PE=3 SV=1	cytosol, nucleus	Putative survival factor; stationary phase enriched protein; fluconazole-induced; regulated by Gcn4p; repressed in response to amino acid starvation (3-AT treatment); fungal-specific (no human or murine homolog)
+	4.31228	4.0822	O74198	O74198	ERG6_CANAL Sterol 24-C-methyltransferase OS=Candida albicans (strain SC5314 / ATCC MYA-2876) GN=ERG6 PE=3 SV=1	mitochondrial outer membrane	Delta(24)-sterol C-methyltransferase, converts zymosterol to fecosterol, ergosterol biosynthesis; mutation confers nystatin resistance; Hap43, GlcNAc-, fluconazole-induced; upregulated in azole-resistant strain; Spider biofilm repressed
+	2.57987	4.06092	O94038	O94038	ADH2_CANAL Alcohol dehydrogenase 2 OS=Candida albicans (strain SC5314 / ATCC MYA-2876) GN=ADH2 PE=3 SV=1	mitochondrion, cytosol	Alcohol dehydrogenase; soluble in hyphae; expression regulated by white-opaque switching; regulated by Ssn6; indued by Mnl1 in weak acid stress; protein enriched in stationary phase yeast cultures; Spider biofilm induced
+	2.71651	3.81231	Q59WB7	Q59WB7	Q59WB7_CANAL Uncharacterized protein OS=Candida albicans (strain SC5314 / ATCC MYA-2876) GN=RIA1 PE=4 SV=1	cytosol	Putative translation elongation factor; genes encoding ribosomal subunits, translation factors, and tRNA synthetases are downregulated upon phagocytosis by murine macrophage
+	2.10592	3.71176	Q59MK9	Q59MK9	Q59MK9_CANAL Potential esterase/lipase OS=Candida albicans (strain SC5314 / ATCC MYA-2876) GN=AES7 PE=4 SV=1	plasma membrane	Alpha/beta-HydrolasE superfamily protein; membrane-localized
+	2.95154	3.39	Q59QN6;Q59XX6	Q59QN6	Q59QN6_CANAL Formate dehydrogenase OS=Candida albicans (strain SC5314 / ATCC MYA-2876) GN=FDH1 PE=3 SV=1	cytosol	Formate dehydrogenase; oxidizes formate to CO2; Mig1 regulated; induced by macrophages; fluconazole-repressed; repressed by Efg1 in yeast, not hyphal conditions; stationary phase enriched; rat catheter and Spider biofilm induced
+	3.03973	3.29215	Q59KN5	Q59KN5	Q59KN5_CANAL Possible transmembrane sensor/transporter OS=Candida albicans (strain SC5314 / ATCC MYA-2876) GN=FRP3 PE=4 SV=1	mitochondrion	Putative ammonium transporter; upregulated in the presence of human neutrophils; fluconazole-downregulated; repressed by nitric oxide; Spider biofilm induced; rat catheter biofilm repressed
+	2.20944	3.2747	Q5AAR3;Q5AB00	Q5AAR3;Q5AB00	Q5AAR3_CANAL Likely high affinity potassium transporter OS=Candida albicans (strain SC5314 / ATCC MYA-2876) GN=HAK1 PE=4 SV=1;Q5AB00_CANAL Likely high affinity potassium transporter OS=Candida albicans (strain SC5314 / ATCC MYA-2876) GN=HAK1 PE=4 SV=1	membrane	Putative potassium transporter; similar to Schwanniomyces occidentalis Hak1p; amphotericin B induced; induced upon phagocytosis by macrophage; Hap43-repressed; rat catheter biofilm repressed
+	3.24515	3.26444	Q59LU6	Q59LU6	Q59LU6_CANAL Potential peroxisomal matrix protein OS=Candida albicans (strain SC5314 / ATCC MYA-2876) GN=orf19.164 PE=4 SV=1	peroxisomal matrix	Ortholog(s) have triglyceride lipase activity, role in triglyceride catabolic process and peroxisomal matrix localization
+	2.66	3.1532	Q59Z47;Q59ZB0;Q59Z48	Q59Z47	Q59Z47_CANAL Uncharacterized protein OS=Candida albicans (strain SC5314 / ATCC MYA-2876) GN=AQR3 PE=4 SV=1	unknown	Protein of unknown function; expression regulated by white-opaque switch; repressed by alpha pheromone in SpiderM medium; Spider biofilm induced
+	3.35485	3.09311	Q5A0D9	Q5A0D9	Q5A0D9_CANAL Potential long chain fatty acyl-CoA synthetase OS=Candida albicans (strain SC5314 / ATCC MYA-2876) GN=FAA2-3 PE=4 SV=1	unknown	Predicted acyl CoA synthetase
+	3.69331	3.07072	Q59KL3;Q59LL7	Q59KL3	Q59KL3_CANAL Potential lipid particle serine esterase OS=Candida albicans (strain SC5314 / ATCC MYA-2876) GN=CaO19.4128 PE=4 SV=1	unknown	Ortholog of C. dubliniensis CD36 : Cd36_19390, C. parapsilosis CDC317 : CPAR2_209600, Candida tenuis NRRL Y-1498 : CANTEDRAFT_134010 and Debaryomyces hansenii CBS767 : DEHA2C14960g
+	3.14508	3.00174	Q5ABE4	Q5ABE4	Q5ABE4_CANAL Uncharacterized protein OS=Candida albicans (strain SC5314 / ATCC MYA-2876) GN=ERG2 PE=4 SV=1	ER	C-8 sterol isomerase; enzyme of ergosterol biosynthesis; converts fecosterol to episterol; mutant is hypersensitive to multiple drugs; ketoconazole-induced; flow model and Spider biofilm repressed
+	2.55616	2.95006	Q5A3Z7	Q5A3Z7	Q5A3Z7_CANAL Uncharacterized protein OS=Candida albicans (strain SC5314 / ATCC MYA-2876) GN=ERG13 PE=4 SV=1	cytosol, nucleus	3-hydroxy-3-methylglutaryl coenzyme A synthase; ergosterol biosynthesis; sumoylation target; Tn mutation affects filamentation; amphotericin B, caspofungin repressed; exponential, stationary growth phase expressed; Spider biofilm repressed
+	2.61073	2.93432	Q59JV4	Q59JV4	Q59JV4_CANAL Uncharacterized protein OS=Candida albicans (strain SC5314 / ATCC MYA-2876) GN=orf19.916 PE=3 SV=1	mitochondrion	Putative protein involved in apoptosis; Spider biofilm induced
+	4.82733	2.89542	P10613	P10613	CP51_CANAL Lanosterol 14-alpha demethylase OS=Candida albicans (strain SC5314 / ATCC MYA-2876) GN=ERG11 PE=3 SV=2	ER, plasma membrane	Lanosterol 14-alpha-demethylase; cytochrome P450 family; role in ergosterol biosynthesis; target of azole antifungals; may contribute to drug resistance; azole or flow model biofilm induced; drug treated biofilm induced; hypoxia regulated
+	3.96387	2.82751	Q92206	Q92206	ERG1_CANAL Squalene monooxygenase OS=Candida albicans (strain SC5314 / ATCC MYA-2876) GN=ERG1 PE=3 SV=1	ER, plasma membrane, vacuole	Squalene epoxidase, epoxidation of squalene to 2,3(S)-oxidosqualene; ergosterol biosynthesis; allylamine antifungal drug target; NADH reducing cofactor but S. cerevisiae Erg1 uses NADPH; flow model biofilm induced; Spider biofilm repressed
+	3.94481	2.65765	Q59Z52	Q59Z52	Q59Z52_CANAL O-acyltransferase OS=Candida albicans (strain SC5314 / ATCC MYA-2876) GN=ARE2 PE=3 SV=1	ER, membrane	Acyl CoA:sterol acyltransferase; uses cholesterol and oleoyl-CoA substrates; protoberberine derivative drug inhibits enzyme activity; ketoconazole-induced; Hap43-repressed; flow model biofilm induced; Spider biofilm induced
+	3.42655	2.48508	Q5AMN7;Q5AMN4	Q5AMN7	Q5AMN7_CANAL Uncharacterized protein OS=Candida albicans (strain SC5314 / ATCC MYA-2876) GN=CaO19.12079 PE=4 SV=1	cytoplasma	Putative dienelactone hydrolase; protein abundance is affected by URA3 expression in the CAI-4 strain background; protein present in exponential and stationary growth phase yeast cultures; rat catheter biofilm repressed
+	3.19334	-2.54964	Q5A195	Q5A195	Q5A195_CANAL Uncharacterized protein OS=Candida albicans (strain SC5314 / ATCC MYA-2876) GN=NUM1 PE=4 SV=1	mitochondrion	Ortholog(s) have tubulin binding activity and role in microtubule cytoskeleton organization, mitochondrial fission, mitochondrion inheritance, nuclear migration along microtubule
+	3.10285	-2.62595	Q5APE9	Q5APE9	Q5APE9_CANAL Uncharacterized protein OS=Candida albicans (strain SC5314 / ATCC MYA-2876) GN=orf19.4816 PE=4 SV=1	unknown	Protein of unknown function; induced by nitric oxide
+	3.63804	-2.67046	Q5AGA5;Q5AGP1	Q5AGA5;Q5AGP1	Q5AGA5_CANAL Uncharacterized protein OS=Candida albicans (strain SC5314 / ATCC MYA-2876) GN=PUT1 PE=4 SV=1;Q5AGP1_CANAL Uncharacterized protein OS=Candida albicans (strain SC5314 / ATCC MYA-2876) GN=PUT1 PE=4 SV=1	mitochondrion	Putative proline oxidase; alkaline upregulated by Rim101; flow model biofilm induced; Spider biofilm induced
+	3.10023	-2.88224	Q5A423	Q5A423	Q5A423_CANAL Uncharacterized protein OS=Candida albicans (strain SC5314 / ATCC MYA-2876) GN=ASR2 PE=4 SV=1	unknown	Adenylyl cyclase and stress responsive protein; induced in cyr1 or ras1 mutant; stationary phase enriched protein; Spider biofilm induced
+	3.24739	-2.95175	Q5A1Z4	Q5A1Z4	Q5A1Z4_CANAL Potential aquaporin water channel protein OS=Candida albicans (strain SC5314 / ATCC MYA-2876) GN=AQY1 PE=3 SV=1	ER, membrane	Aquaporin water channel; osmotic shock resistance, WT freeze tolerance; virulent in mice; flucytosine repressed; flow model/RPMI/Spider/rat catheter biofilm induced; required for RPMI biofilm formation; Bcr1-induced in a/a RPMI biofilms
+	3.72879	-3.07175	Q5A8P6	Q5A8P6	Q5A8P6_CANAL Acyl CoA ligase-like protein OS=Candida albicans (strain SC5314 / ATCC MYA-2876) GN=CPS2 PE=4 SV=1	cytosol, cell division, mitotic spindle	Ortholog(s) have cell division site, cellular bud neck, cytosol, mitotic spindle localization
+	4.22316	-3.22242	Q5A2W5	Q5A2W5	Q5A2W5_CANAL Uncharacterized protein OS=Candida albicans (strain SC5314 / ATCC MYA-2876) GN=OPI3 PE=4 SV=1	mitochondrion	Phosphatidylethanolamine N-methyltransferase; phosphatidylcholine biosynthesis; downregulation correlates with clinical development of fluconazole resistance; amphotericin B, caspofungin repressed; Hap43-induced; Spider biofilm repressed
+	2.45348	-3.22915	Q5AB86;Q59YF1	Q5AB86	Q5AB86_CANAL Uncharacterized protein OS=Candida albicans (strain SC5314 / ATCC MYA-2876) GN=LEU4 PE=3 SV=1	mitochondrion	Putative 2-isopropylmalate synthase; regulated by Nrg1, Mig1, Tup1, Gcn4; induced by human whole blood or PMNs; macrophage/pseudohyphal-repressed after 16h; Spider biofilm repressed
+	2.92532	-3.24461	Q5A783	Q5A783	Q5A783_CANAL Potential ABC transporter OS=Candida albicans (strain SC5314 / ATCC MYA-2876) GN=CDR4 PE=3 SV=1	membrane	Putative ABC transporter superfamily; fluconazole, Sfu1, Hog1, core stress response induced; caspofungin repressed; fluconazole resistance not affected by mutation or correlated with expression; rat catheter and flow model biofilm induced
+	2.33891	-3.2488	Q59L15;Q59JV3;Q59JV2;Q5A2K7	Q59L15;Q59JV3	Q59L15_CANAL Conserved fungal protein CFP1 OS=Candida albicans (strain SC5314 / ATCC MYA-2876) GN=FLC2 PE=4 SV=1;Q59JV3_CANAL Fungal conserved protein Cfp4 OS=Candida albicans (strain SC5314 / ATCC MYA-2876) GN=CFP4 PE=4 SV=1	ER, membrane, Golgi	Protein involved in heme uptake; putative FAD transporter, similar to S. cerevisiae Flc2p
+	2.50738	-3.28731	Q5AC28	Q5AC28	Q5AC28_CANAL Uncharacterized protein OS=Candida albicans (strain SC5314 / ATCC MYA-2876) GN=orf19.5522 PE=4 SV=1	unknown	Ortholog of C. dubliniensis CD36 : Cd36_62760, C. parapsilosis CDC317 : CPAR2_601700, Candida tenuis NRRL Y-1498 : CANTEDRAFT_115220 and Debaryomyces hansenii CBS767 : DEHA2A06666g
+	2.66707	-3.30226	Q59ZX2;Q59ZW0	Q59ZX2	Q59ZX2_CANAL Uncharacterized protein OS=Candida albicans (strain SC5314 / ATCC MYA-2876) GN=FTR1 PE=4 SV=1	iron permease, ER, membrane, Golgi	High-affinity iron permease; required for mouse virulence, low-iron growth; iron, amphotericin B, caspofungin, ciclopirox, Hog1p, Sef1p, Sfu1p, and Hap43p regulated; complements S. cerevisiae ftr1 iron transport; Hap43p-repressed
+	3.45048	-3.3302	Q5AAP8	Q5AAP8	Q5AAP8_CANAL Uncharacterized protein OS=Candida albicans (strain SC5314 / ATCC MYA-2876) GN=orf19.6263 PE=4 SV=1	vacuole, membrane	Predicted MFS membrane transporter; member of the monocarboxylate porter (MCP) family; Spider biofilm induced
+	3.18892	-3.45263	Q5AH46	Q5AH46	Q5AH46_CANAL Likely Ser/Thr protein kinase OS=Candida albicans (strain SC5314 / ATCC MYA-2876) GN=CaO19.13845 PE=4 SV=1	unknown	Predicted protein serine/threonine kinase and/or protein tyrosine kinase; Spider biofilm induced
+	2.62868	-3.45661	Q5A4M8	Q5A4M8	SUR7_CANAL Protein SUR7 OS=Candida albicans (strain SC5314 / ATCC MYA-2876) GN=SUR7 PE=1 SV=1	mitochondrion	Protein required for normal cell wall, plasma membrane, cytoskeletal organization, endocytosis; localizes to eisosome subdomains of plasma membrane; four transmembrane motifs; mutant shows ectopic, chitin-rich cell wall; fluconazole-induced
+	2.38714	-3.51354	Q5A445;Q5A446	Q5A445	Q5A445_CANAL Likely ferric reductase OS=Candida albicans (strain SC5314 / ATCC MYA-2876) GN=CFL2 PE=4 SV=1	unknown	Oxidoreductase; iron utilization; Sfu1/Sef1/Hap43/Nrg1/Tup1/Rim101 regulated; alkaline/low iron/fluphenazine/ciclopirox olamine, flucytosine, fluconazole, Spider/flow model/rat catheter biofilm induced; caspofungin/amphotericin B repressed
+	2.35663	-3.63885	Q59S65	Q59S65	Q59S65_CANAL Uncharacterized protein OS=Candida albicans (strain SC5314 / ATCC MYA-2876) GN=orf19.3475 PE=4 SV=1	unknown	Described as a Gag-related protein; hyphal induced; downregulation correlates with clinical development of fluconazole resistance; repressed by nitric oxide, 17-beta-estradiol, ethynyl estradiol
+	2.85147	-3.77656	Q5AH49	Q5AH49	Q5AH49_CANAL Potential Sur7 family cortical patch protein OS=Candida albicans (strain SC5314 / ATCC MYA-2876) GN=FMP45 PE=4 SV=1	mitochondrion	Predicted membrane protein induced during mating; mutation confers hypersensitivity to toxic ergosterol analog, to amphotericin B; alkaline repressed; repressed by alpha pheromone in SpiderM medium; rat catheter, Spider biofilm induced
+	2.97191	-3.86344	Q5ABU0	Q5ABU0	Q5ABU0_CANAL Uncharacterized protein OS=Candida albicans (strain SC5314 / ATCC MYA-2876) GN=ARG3 PE=3 SV=1	mitochondrial matrix	Putative ornithine carbamoyltransferase; Gcn4-regulated; Hap43-induced; repressed in alkalinizing medium; rat catheter and Spider biofilm induced
+	2.7917	-3.95228	Q59X75	Q59X75	Q59X75_CANAL Uncharacterized protein OS=Candida albicans (strain SC5314 / ATCC MYA-2876) GN=CaO19.602 PE=4 SV=1	cytosol, nucleus	Ortholog(s) have Atg8 ligase activity, role in C-terminal protein lipidation, CVT pathway, autophagosome assembly, late nucleophagy, mitophagy, piecemeal microautophagy of nucleus and cytosol, nucleus localization
+	2.80146	-4.14265	Q5AH51	Q5AH51	Q5AH51_CANAL Hypothetical LDG family protein 2 OS=Candida albicans (strain SC5314 / ATCC MYA-2876) GN=LDG2 PE=4 SV=1	unknown	Ortholog of C. parapsilosis CDC317 : CPAR2_808350, C. dubliniensis CD36 : Cd36_72060, Candida orthopsilosis Co 90-125 : CORT_0C00820 and Candida albicans WO-1 : CAWG_05575
+	2.4689	-4.33677	Q5A980	Q5A980	Q5A980_CANAL Potential choline and nitrogen mustard permease OS=Candida albicans (strain SC5314 / ATCC MYA-2876) GN=HNM3 PE=4 SV=1	ER	Putative transporter; Hap43, flucytosine repressed; possibly essential, disruptants not obtained by UAU1 method; Spider biofilm induced
+	3.46138	-4.38995	Q5ALJ3	Q5ALJ3	Q5ALJ3_CANAL Potential low-affinity zinc-iron permease OS=Candida albicans (strain SC5314 / ATCC MYA-2876) GN=ZRT2 PE=3 SV=1	ER, plasma membrane	Zinc transporter; ciclopirox olamine, fluconazole, alkaline repressed; transcript induced by amphotericin B, interaction with macrophages; possibly essential (UAU1 method); induced in oralpharyngeal candidiasis; Spider biofilm induced
+	2.63939	-4.50863	Q5A8Y5	Q5A8Y5	Q5A8Y5_CANAL DNA-directed RNA polymerase subunit beta OS=Candida albicans (strain SC5314 / ATCC MYA-2876) GN=RPB140 PE=3 SV=1	mitochondrion	Putative RNA polymerase II subunit B150; heterozygous null mutant exhibits resistance to parnafungin in the C. albicans fitness test
+	2.0338	-4.57125	Q5AH54	Q5AH54	Q5AH54_CANAL Hypothetical LDG family protein 4 OS=Candida albicans (strain SC5314 / ATCC MYA-2876) GN=LDG4 PE=4 SV=1	unknown	Ortholog of C. parapsilosis CDC317 : CPAR2_808370, C. dubliniensis CD36 : Cd36_72070, Candida orthopsilosis Co 90-125 : CORT_0C00800 and Candida albicans WO-1 : CAWG_05577
+	3.06314	-4.58115	Q59Z58;Q59ZC1	Q59Z58;Q59ZC1	Q59Z58_CANAL Potential reductase, flavodoxin OS=Candida albicans (strain SC5314 / ATCC MYA-2876) GN=CQR1 PE=4 SV=1;Q59ZC1_CANAL Potential reductase, flavodoxin OS=Candida albicans (strain SC5314 / ATCC MYA-2876) GN=CaO19.2241 PE=4 SV=1	plasma membrane	Flavodoxin-like protein involved in oxidative stress protection and virulence; putative 1,4-benzoquinone reductase; hyphal-induced; regulated by Cyr1, Ras1, Efg1, Nrg1, Rfg1, Tup1; Hap43-induced; Spider biofilm induced
+	3.56125	-4.60311	Q59TA5	Q59TA5	Q59TA5_CANAL Uncharacterized protein OS=Candida albicans (strain SC5314 / ATCC MYA-2876) GN=HSP30 PE=4 SV=1	ER, plasma membrane	Putative heat shock protein; fluconazole repressed; amphotericin B induced; Spider biofilm induced; rat catheter biofilm induced
+	3.15857	-4.64175	Q59RK1	Q59RK1	Q59RK1_CANAL Uncharacterized protein OS=Candida albicans (strain SC5314 / ATCC MYA-2876) GN=SRO77 PE=4 SV=1	plasma membrane, cell tip	Protein with a predicted role in docking and fusion of post-Golgi vesicles with the plasma membrane; filament induced; fungal-specific (no human or murine homolog)
+	2.45433	-4.88534	Q5AJY5	Q5AJY5	PGA4_CANAL 1,3-beta-glucanosyltransferase PGA4 OS=Candida albicans (strain SC5314 / ATCC MYA-2876) GN=PGA4 PE=1 SV=1	ER, membrane, cell wall	GPI-anchored cell surface protein; beta-1,3-glucanosyltransferase with similarity to the A. fumigatus GEL family; transcript induced in RHE model of oral candidiasis; fluconazol-induced
+	3.69866	-5.01501	Q59Z54	Q59Z54	Q59Z54_CANAL Uncharacterized protein OS=Candida albicans (strain SC5314 / ATCC MYA-2876) GN=orf19.2246 PE=4 SV=1	cytosol, nucleus	Ortholog(s) have cell periphery, cytosol, nucleus localization
+	3.55824	-5.27253	Q5A799	Q5A799	Q5A799_CANAL Uncharacterized protein OS=Candida albicans (strain SC5314 / ATCC MYA-2876) GN=COI1 PE=4 SV=1	cell surface	Secreted protein; ciclopirox olamine induced; regulated by Ssn6; induced by nitric oxide independent of Yhb1; Hap43-induced; Spider biofilm repressed
+	3.09409	-5.33922	Q59PA1	Q59PA1	Q59PA1_CANAL Likely ferric reductase OS=Candida albicans (strain SC5314 / ATCC MYA-2876) GN=FRE10 PE=4 SV=1	membrane	Major cell-surface ferric reductase under low-iron conditions; 7 transmembrane regions and a secretion signal predicted; Tup1, Rim101, Ssn6, Hog1, caspofungin repressed; ciclopirox olamine induced; rat catheter biofilm induced
+	3.39494	-5.73813	Q59VZ4	Q59VZ4	Q59VZ4_CANAL Uncharacterized protein OS=Candida albicans (strain SC5314 / ATCC MYA-2876) GN=HSP31 PE=4 SV=1	membrane	Putative 30 kda heat shock protein; repressed during the mating process; rat catheter biofilm induced
+	3.94388	-5.88199	Q5APM9;Q5AQ71	Q5APM9;Q5AQ71	Q5APM9_CANAL Potential polyamine transporter OS=Candida albicans (strain SC5314 / ATCC MYA-2876) GN=TPO3 PE=4 SV=1;Q5AQ71_CANAL Potential polyamine transporter OS=Candida albicans (strain SC5314 / ATCC MYA-2876) GN=TPO3 PE=4 SV=1	plasma membrane, vacuole	Putative polyamine transporter; MFS-MDR family; induced by Sfu1, regulated upon white-opaque; decreased expression in hyphae vs yeast-form cells; regulated by Nrg1; Spider biofilm repressed
+	2.39748	-6.29869	Q59KU9	Q59KU9	Q59KU9_CANAL Potential butanediol dehydrogenase OS=Candida albicans (strain SC5314 / ATCC MYA-2876) GN=IFE2 PE=3 SV=1	unknown	Putative alcohol dehydrogenase; yeast-enriched transcript; Efg1-regulated; induced by prostaglandins, Hog1, fluconazole; rat catheter biofilm induced
+	5.12222	-7.51467	Q5A797;Q5A7H2	Q5A797;Q5A7H2	Q5A797_CANAL Uncharacterized protein OS=Candida albicans (strain SC5314 / ATCC MYA-2876) GN=ERD1 PE=4 SV=1;Q5A7H2_CANAL Uncharacterized protein OS=Candida albicans (strain SC5314 / ATCC MYA-2876) GN=ERD1 PE=4 SV=1	membrane, vacuole	Putative membrane protein required for the retention of lumenal endoplasmic reticulum proteins; rat catheter biofilm induced

## Sheet: Ctrl+Fe vs FLC +Fe
Significant	-LOG(P-value)	Log2 (FLC+Fe /Ctrl+Fe)	Protein IDs	Majority protein IDs	Fasta headers	Location	Pathway/function
+	4.40736	5.65731	Q5AJA1	Q5AJA1	Q5AJA1_CANAL Uncharacterized protein OS=Candida albicans (strain SC5314 / ATCC MYA-2876) GN=orf19.1691 PE=4 SV=1	mitochondrion	Plasma-membrane-localized protein; filament induced; Hog1, ketoconazole, fluconazole and hypoxia-induced; regulated by Nrg1, Tup1, Upc2; induced by prostaglandins; flow model biofilm induced; rat catheter and Spider biofilm repressed
+	3.82351	5.15515	Q59P04	Q59P04	Q59P04_CANAL Potential vacuolar targeting protein OS=Candida albicans (strain SC5314 / ATCC MYA-2876) GN=VPS62 PE=4 SV=1	periphery, vacuole	Protein of unknown function; Spider biofilm induced
+	6.44221	4.5247	O74198	O74198	ERG6_CANAL Sterol 24-C-methyltransferase OS=Candida albicans (strain SC5314 / ATCC MYA-2876) GN=ERG6 PE=3 SV=1	mitochondrial outer membrane	Delta(24)-sterol C-methyltransferase, converts zymosterol to fecosterol, ergosterol biosynthesis; mutation confers nystatin resistance; Hap43, GlcNAc-, fluconazole-induced; upregulated in azole-resistant strain; Spider biofilm repressed
+	4.05311	-4.7816	Q5APM9;Q5AQ71	Q5APM9;Q5AQ71	Q5APM9_CANAL Potential polyamine transporter OS=Candida albicans (strain SC5314 / ATCC MYA-2876) GN=TPO3 PE=4 SV=1;Q5AQ71_CANAL Potential polyamine transporter OS=Candida albicans (strain SC5314 / ATCC MYA-2876) GN=TPO3 PE=4 SV=1	plasma membrane, vacuole	Putative polyamine transporter; MFS-MDR family; induced by Sfu1, regulated upon white-opaque; decreased expression in hyphae vs yeast-form cells; regulated by Nrg1; Spider biofilm repressed
+	6.20283	-7.98006	Q5A797;Q5A7H2	Q5A797;Q5A7H2	Q5A797_CANAL Uncharacterized protein OS=Candida albicans (strain SC5314 / ATCC MYA-2876) GN=ERD1 PE=4 SV=1;Q5A7H2_CANAL Uncharacterized protein OS=Candida albicans (strain SC5314 / ATCC MYA-2876) GN=ERD1 PE=4 SV=1	membrane, vacuole	Putative membrane protein required for the retention of lumenal endoplasmic reticulum proteins; rat catheter biofilm induced

## Sheet: Ctrl+Fe vs FLC
Significant	-LOG(P-value)	Log2 (FLC /Ctrl+Fe)	Protein IDs	Majority protein IDs	Fasta headers	Location	Pathway/function
+	5.00125	8.13899	Q59RJ8	Q59RJ8	Q59RJ8_CANAL Potential multicopper ferro-O2-oxidoreductase OS=Candida albicans (strain SC5314 / ATCC MYA-2876) GN=FET35 PE=3 SV=1	plasma membrane, vacuole, ER	Multicopper ferroxidase; induced by low iron, ciclopirox olamine, ketoconazole, hypoxia; alkaline induced by Rim101; repressed in fluconazole-resistant isolate; Sfu1, Hog1 repressed; complements S. cerevisiae fet3; Spider biofilm induced
+	2.78005	6.64996	Q59PA1	Q59PA1	Q59PA1_CANAL Likely ferric reductase OS=Candida albicans (strain SC5314 / ATCC MYA-2876) GN=FRE10 PE=4 SV=1	membrane	Major cell-surface ferric reductase under low-iron conditions; 7 transmembrane regions and a secretion signal predicted; Tup1, Rim101, Ssn6, Hog1, caspofungin repressed; ciclopirox olamine induced; rat catheter biofilm induced
+	3.94497	6.50966	Q5AJA1	Q5AJA1	Q5AJA1_CANAL Uncharacterized protein OS=Candida albicans (strain SC5314 / ATCC MYA-2876) GN=orf19.1691 PE=4 SV=1	mitochondrion	Plasma-membrane-localized protein; filament induced; Hog1, ketoconazole, fluconazole and hypoxia-induced; regulated by Nrg1, Tup1, Upc2; induced by prostaglandins; flow model biofilm induced; rat catheter and Spider biofilm repressed
+	3.3934	6.13985	Q59Z22;Q59Z84	Q59Z22;Q59Z84	Q59Z22_CANAL Proteasome assembly chaperone 2 OS=Candida albicans (strain SC5314 / ATCC MYA-2876) GN=orf19.2278 PE=3 SV=1;Q59Z84_CANAL Proteasome assembly chaperone 2 OS=Candida albicans (strain SC5314 / ATCC MYA-2876) GN=CaO19.2278 PE=3 SV=1	cytosol	Putative 20S proteasome assembly protein; filament induced; induced by alpha pheromone in SpiderM medium
+	4.21038	6.13607	Q5A799	Q5A799	Q5A799_CANAL Uncharacterized protein OS=Candida albicans (strain SC5314 / ATCC MYA-2876) GN=COI1 PE=4 SV=1	cell surface	Secreted protein; ciclopirox olamine induced; regulated by Ssn6; induced by nitric oxide independent of Yhb1; Hap43-induced; Spider biofilm repressed
+	4.69462	6.10085	Q59P04	Q59P04	Q59P04_CANAL Potential vacuolar targeting protein OS=Candida albicans (strain SC5314 / ATCC MYA-2876) GN=VPS62 PE=4 SV=1	periphery, vacuole	Protein of unknown function; Spider biofilm induced
+	2.7918	5.18177	Q59ZX2;Q59ZW0	Q59ZX2	Q59ZX2_CANAL Uncharacterized protein OS=Candida albicans (strain SC5314 / ATCC MYA-2876) GN=FTR1 PE=4 SV=1	iron permease, ER, membrane, Golgi	High-affinity iron permease; required for mouse virulence, low-iron growth; iron, amphotericin B, caspofungin, ciclopirox, Hog1p, Sef1p, Sfu1p, and Hap43p regulated; complements S. cerevisiae ftr1 iron transport; Hap43p-repressed
+	3.96214	4.95326	Q5AQ06;Q5APG3	Q5AQ06;Q5APG3	Q5AQ06_CANAL Uncharacterized protein OS=Candida albicans (strain SC5314 / ATCC MYA-2876) GN=FTH1 PE=4 SV=1;Q5APG3_CANAL Uncharacterized protein OS=Candida albicans (strain SC5314 / ATCC MYA-2876) GN=FTH1 PE=4 SV=1	ER, vacuole, iron permease complex	Protein similar to S. cerevisiae Fth1p, a high affinity iron transporter for intravacuolar stores of iron; repressed by Sfu1p, amphotericin B, caspofungin; induced by alkaline pH, ciclopirox olamine; regulated by Sef1p, Sfu1p, and Hap43p
+	4.22352	4.86847	Q59WB7	Q59WB7	Q59WB7_CANAL Uncharacterized protein OS=Candida albicans (strain SC5314 / ATCC MYA-2876) GN=RIA1 PE=4 SV=1	cytosol	Putative translation elongation factor; genes encoding ribosomal subunits, translation factors, and tRNA synthetases are downregulated upon phagocytosis by murine macrophage
+	1.8537	4.67924	Q5AGY4	Q5AGY4	Q5AGY4_CANAL Uncharacterized protein OS=Candida albicans (strain SC5314 / ATCC MYA-2876) GN=orf19.6554 PE=4 SV=1	cytosol	Regulator of calcineurin; regulated by calcineurin-Crz1 pathway; feedback regulator of calcineurin-dependent signaling; Hap43-repressed; induced by ketoconazole, hypoxia, during growth in the mouse cecum; Spider biofilm induced
+	2.9129	4.56373	Q5ABA2	Q5ABA2	SVF1_CANAL Survival factor 1 OS=Candida albicans (strain SC5314 / ATCC MYA-2876) GN=SVF1 PE=3 SV=1	cytosol, nucleus	Putative survival factor; stationary phase enriched protein; fluconazole-induced; regulated by Gcn4p; repressed in response to amino acid starvation (3-AT treatment); fungal-specific (no human or murine homolog)
+	4.72005	4.51495	Q59YG7	Q59YG7	Q59YG7_CANAL Uncharacterized protein OS=Candida albicans (strain SC5314 / ATCC MYA-2876) GN=orf19.1359 PE=4 SV=1	cytosol, membrane, nucleus	Ortholog(s) have protein complex binding activity and role in ER-associated ubiquitin-dependent protein catabolic process, sporulation resulting in formation of a cellular spore
+	2.36924	4.48854	P31225	P31225	CBP1_CANAL Corticosteroid-binding protein OS=Candida albicans (strain SC5314 / ATCC MYA-2876) GN=CBP1 PE=1 SV=2	unknown	Corticosteroid binding protein; transcription induced at late log-phase or upon adherence to polystyrene; not induced by corticosterone; contains a possible NAD/FAD binding region; regulated by Nrg1, Tup1; Spider biofilm induced
+	4.58947	4.46578	O74198	O74198	ERG6_CANAL Sterol 24-C-methyltransferase OS=Candida albicans (strain SC5314 / ATCC MYA-2876) GN=ERG6 PE=3 SV=1	mitochondrial outer membrane	Delta(24)-sterol C-methyltransferase, converts zymosterol to fecosterol, ergosterol biosynthesis; mutation confers nystatin resistance; Hap43, GlcNAc-, fluconazole-induced; upregulated in azole-resistant strain; Spider biofilm repressed
+	2.39487	4.46082	Q5A0L0	Q5A0L0	Q5A0L0_CANAL Uncharacterized protein OS=Candida albicans (strain SC5314 / ATCC MYA-2876) GN=RNR21 PE=4 SV=1	nucleus	Ribonucleoside-diphosphate reductase; regulated by tyrosol and cell density; ciclopirox olamine, fluconazole or flucytosine induced; regulated by Sef1, Sfu1, and Hap43
+	2.72381	4.27709	Q5A934	Q5A934	Q5A934_CANAL Likely ZPR1 zinc finger protein OS=Candida albicans (strain SC5314 / ATCC MYA-2876) GN=ZPR1 PE=4 SV=1	cytoplasma, nucleus	zinc ion binding, SC: cellular response to starvation, regulation of mitotic cell cycle, response to glucose starvation
+	2.35559	4.25454	Q59TC6;Q59TG0;Q59TC5	Q59TC6;Q59TG0	Q59TC6_CANAL Potential secondary alcohol dehydrogenase OS=Candida albicans (strain SC5314 / ATCC MYA-2876) GN=SAD2 PE=4 SV=1;Q59TG0_CANAL Potential secondary alcohol dehydrogenase OS=Candida albicans (strain SC5314 / ATCC MYA-2876) GN=SAD2 PE=3 SV=1	unknown	Has domain(s) with predicted oxidoreductase activity, zinc ion binding activity and role in oxidation-reduction process
+	1.9347	4.20611	Q5A403	Q5A403	Q5A403_CANAL Uncharacterized protein OS=Candida albicans (strain SC5314 / ATCC MYA-2876) GN=orf19.7306 PE=4 SV=1	cytosol, nucleus	ldo-keto reductase; increased transcript associated with MDR1 overexpression, benomyl or long-term fluconazole treatment; overexpression does not affect drug or oxidative stress sensitivity; stationary phase enriched; flow biofim repressed
+	1.25317	4.15518	Q5AP60	Q5AP60	Q5AP60_CANAL Uncharacterized protein OS=Candida albicans (strain SC5314 / ATCC MYA-2876) GN=GPI12 PE=4 SV=1	ER	Ortholog(s) have N-acetylglucosaminylphosphatidylinositol deacetylase activity and endoplasmic reticulum localization
+	2.8537	4.05296	O94038	O94038	ADH2_CANAL Alcohol dehydrogenase 2 OS=Candida albicans (strain SC5314 / ATCC MYA-2876) GN=ADH2 PE=3 SV=1	mitochondrion, cytosol	Alcohol dehydrogenase; soluble in hyphae; expression regulated by white-opaque switching; regulated by Ssn6; indued by Mnl1 in weak acid stress; protein enriched in stationary phase yeast cultures; Spider biofilm induced
+	2.10049	3.97625	Q5ABA7	Q5ABA7	Q5ABA7_CANAL Uncharacterized protein OS=Candida albicans (strain SC5314 / ATCC MYA-2876) GN=UBP6 PE=3 SV=1	proteasome regulatory particle	Putative ubiquitin-specific protease of the 26S proteasome; oxidative stress-induced via Cap1p
+	1.50902	3.97595	Q5AAG6	Q5AAG6	MKC1_CANAL Mitogen-activated protein kinase MKC1 OS=Candida albicans (strain SC5314 / ATCC MYA-2876) GN=MKC1 PE=1 SV=1	cell division site, cytosol, mitotic spindle pole, nucleus	stress activated signal transduction pathway
+	4.39784	3.96276	Q5AMS2	Q5AMS2	Q5AMS2_CANAL Uncharacterized protein OS=Candida albicans (strain SC5314 / ATCC MYA-2876) GN=orf19.4574 PE=4 SV=1	ER, lipid	Ortholog(s) have lysophospholipase activity, role in lipid homeostasis and endoplasmic reticulum, lipid particle localization
+	1.08809	3.95135	Q5A479;Q5A4D1	Q5A479	Q5A479_CANAL Uncharacterized protein OS=Candida albicans (strain SC5314 / ATCC MYA-2876) GN=CaO19.8815 PE=4 SV=1	unknown	weak similarity to mitotic chromosome segregation protein; corresponds to N-terminus of S. cerevisiae CSE1
+	2.90238	3.94686	Q5ABD6	Q5ABD6	Q5ABD6_CANAL Uncharacterized protein OS=Candida albicans (strain SC5314 / ATCC MYA-2876) GN=TUB2 PE=3 SV=1	cytosol
+	4.36174	3.92773	O59933	O59933	MSMO_CANAL Methylsterol monooxygenase OS=Candida albicans (strain SC5314 / ATCC MYA-2876) GN=ERG25 PE=3 SV=1	ER	Putative C-4 methyl sterol oxidase; C4-demethylation of ergosterol biosynthesis intermediates, based on similarity to S. cerevisiae Erg25; fluconazole-induced; induced in azole-resistant strain; rat catheter and Spider biofilm induced
+	3.43303	3.91862	Q5AGB7	Q5AGB7	Q5AGB7_CANAL Uncharacterized protein OS=Candida albicans (strain SC5314 / ATCC MYA-2876) GN=JSN1 PE=4 SV=1	cytoplasmic side of mitochondrial outer membrane	establishment of mitochondrion localization
+	1.23449	3.89054	Q5ACS1	Q5ACS1	Q5ACS1_CANAL Likely ubiquitin-conjugating enzyme e2 OS=Candida albicans (strain SC5314 / ATCC MYA-2876) GN=UBC4 PE=3 SV=1	cytosol, proteasome complex
+	2.12292	3.85907	Q5A513;Q59K59	Q5A513;Q59K59	Q5A513_CANAL Uncharacterized protein OS=Candida albicans (strain SC5314 / ATCC MYA-2876) GN=UBC13 PE=3 SV=1;Q59K59_CANAL Uncharacterized protein OS=Candida albicans (strain SC5314 / ATCC MYA-2876) GN=UBC13 PE=3 SV=1	cytoplasm, nucleus, ubiquitin conjugating enzyme complex	Ubiquitin conjugation pathway
+	2.85239	3.83725	Q5A8N5	Q5A8N5	Q5A8N5_CANAL Potential mitochondrial nonproton-pumping NADH dehydrogenase OS=Candida albicans (strain SC5314 / ATCC MYA-2876) GN=YMX6 PE=4 SV=1	mitochondrion	Putative NADH dehydrogenase; macrophage-downregulated gene; induced by nitric oxide; rat catheter biofilm induced
+	1.18247	3.77196	Q5AD51	Q5AD51	Q5AD51_CANAL Uncharacterized protein OS=Candida albicans (strain SC5314 / ATCC MYA-2876) GN=ERG28 PE=4 SV=1	ER, membrane	Ortholog(s) have protein binding, bridging activity, role in ergosterol biosynthetic process and endoplasmic reticulum membrane localization
+	2.53587	3.69454	P46250	P46250	SEC14_CANAL SEC14 cytosolic factor OS=Candida albicans (strain SC5314 / ATCC MYA-2876) GN=SEC14 PE=2 SV=1	golgi, cytosol
+	3.97286	3.68525	Q59KL3;Q59LL7	Q59KL3	Q59KL3_CANAL Potential lipid particle serine esterase OS=Candida albicans (strain SC5314 / ATCC MYA-2876) GN=CaO19.4128 PE=4 SV=1	unknown	Ortholog of C. dubliniensis CD36 : Cd36_19390, C. parapsilosis CDC317 : CPAR2_209600, Candida tenuis NRRL Y-1498 : CANTEDRAFT_134010 and Debaryomyces hansenii CBS767 : DEHA2C14960g
+	2.62043	3.51654	Q5AAU0	Q5AAU0	Q5AAU0_CANAL Uncharacterized protein OS=Candida albicans (strain SC5314 / ATCC MYA-2876) GN=CaO19.13600 PE=4 SV=1	unknown	Ortholog of C. dubliniensis CD36 : Cd36_06470, C. parapsilosis CDC317 : CPAR2_208960, Candida tenuis NRRL Y-1498 : CANTEDRAFT_114040 and Pichia stipitis Pignal : PICST_51125
+	3.52932	3.48081	Q5A6Z6;Q5A6P8	Q5A6Z6;Q5A6P8	Q5A6Z6_CANAL Probable DnaJ-like heat-shock protein OS=Candida albicans (strain SC5314 / ATCC MYA-2876) GN=YDJ1 PE=3 SV=1;Q5A6P8_CANAL Probable DnaJ-like heat-shock protein OS=Candida albicans (strain SC5314 / ATCC MYA-2876) GN=YDJ1 PE=3 SV=1	unknown	Putative DnaJ-like heat shock/chaperone; Hap43-repressed; Spider and F-12/CO2 biofilm induced
+	3.07348	3.45815	Q59NI2;Q59NF8;Q59NI1;Q59NF7	Q59NI2;Q59NF8	Q59NI2_CANAL Potential multicopper ferro-O2-oxidoreductase OS=Candida albicans (strain SC5314 / ATCC MYA-2876) GN=FET32 PE=3 SV=1;Q59NF8_CANAL Potential multicopper ferro-O2-oxidoreductase OS=Candida albicans (strain SC5314 / ATCC MYA-2876) GN=FET99 PE=3 S	plasma membrane	Multicopper oxidase family protein; similar to S. cerevisiae Fet3; does not complement S. cerevisiae fet3 mutant growth under low-iron; iron-repressed; regulated by Tup1, Rim101; flow model biofilm induced; Spider biofilm repressed
+	2.6268	3.42177	Q5A7T7	Q5A7T7	Q5A7T7_CANAL Sterol C-24 (28) reductase OS=Candida albicans (strain SC5314 / ATCC MYA-2876) GN=ERG4 PE=4 SV=1	ER, membrane	Protein similar to sterol C-24 reductase; shows Mob2p-dependent hyphal regulation; fluconazole-induced; caspofungin repressed; rat catheter biofilm repressed
+	3.46046	3.33799	Q59LU6	Q59LU6	Q59LU6_CANAL Potential peroxisomal matrix protein OS=Candida albicans (strain SC5314 / ATCC MYA-2876) GN=orf19.164 PE=4 SV=1	peroxisomal matrix	Ortholog(s) have triglyceride lipase activity, role in triglyceride catabolic process and peroxisomal matrix localization
+	1.83782	3.33588	Q59KI4	Q59KI4	INO80_CANAL Putative DNA helicase INO80 OS=Candida albicans (strain SC5314 / ATCC MYA-2876) GN=INO80 PE=3 SV=1	Ino80 complex	Putative ATPase and nucleosome spacing factor; heterozygous null mutant displays sensitivity to virgineone
+	2.01399	3.33313	Q59L90	Q59L90	Q59L90_CANAL Uncharacterized protein OS=Candida albicans (strain SC5314 / ATCC MYA-2876) GN=HET1 PE=4 SV=1	cytoplasm	Putative sphingolipid transfer protein; involved in localization of glucosylceramide which is important for virulence; Spider biofilm repressed
+	2.38756	3.31766	Q5A1D3	Q5A1D3	ERK1_CANAL Extracellular signal-regulated kinase 1 OS=Candida albicans (strain SC5314 / ATCC MYA-2876) GN=CEK1 PE=1 SV=2	mitochondrion, cytosol	ERK-family protein kinase; required for wild-type yeast-hypha switch, mating efficiency, virulence in mice; Cst20-Hst7-Cek1-Cph1 MAPK pathway regulates mating, and invasive hyphal growth under some conditions; Spider biofilm induced
+	2.38636	3.27863	Q5A445;Q5A446	Q5A445	Q5A445_CANAL Likely ferric reductase OS=Candida albicans (strain SC5314 / ATCC MYA-2876) GN=CFL2 PE=4 SV=1	unknown	Oxidoreductase; iron utilization; Sfu1/Sef1/Hap43/Nrg1/Tup1/Rim101 regulated; alkaline/low iron/fluphenazine/ciclopirox olamine, flucytosine, fluconazole, Spider/flow model/rat catheter biofilm induced; caspofungin/amphotericin B repressed
+	2.13673	3.25946	Q5AFL6	Q5AFL6	Q5AFL6_CANAL Uncharacterized protein OS=Candida albicans (strain SC5314 / ATCC MYA-2876) GN=INP52 PE=4 SV=1	cytosol, cell tip, cell division site	Putative polyphosphatidylinositol phosphatase; possibly an essential gene, disruptants not obtained by UAU1 method
+	2.55088	3.18791	Q5A9Y8	Q5A9Y8	Q5A9Y8_CANAL Possible transmembrane sensor/transporter OS=Candida albicans (strain SC5314 / ATCC MYA-2876) GN=ATO2 PE=4 SV=1	membrane	Putative fungal-specific transmembrane protein; fluconazole repressed, Hap43-repressed; flow model biofilm induced; Spider biofilm induced
+	2.08082	3.18746	Q59V03	Q59V03	Q59V03_CANAL Uncharacterized protein OS=Candida albicans (strain SC5314 / ATCC MYA-2876) GN=CaO19.11222 PE=4 SV=1	unknown	Protein with a Vps9 vacuolar protein sorting protein domain; Hap43-repressed; repressed by ciclopirox olamine; Spider biofilm induced
+	1.36415	3.17273	Q5A4E6	Q5A4E6	Q5A4E6_CANAL Likely protein kinase OS=Candida albicans (strain SC5314 / ATCC MYA-2876) GN=PBS2 PE=4 SV=1	stress granule, cell tip	MAPK kinase (MAPKK); role in osmotic and oxidative stress responses, oxidative stress adaptation; required for stress regulation of Hog1p localization and activity; functional homolog of S. cerevisiae Pbs2p
+	1.34649	3.16949	Q59S40	Q59S40	Q59S40_CANAL Uncharacterized protein OS=Candida albicans (strain SC5314 / ATCC MYA-2876) GN=orf19.6912 PE=4 SV=1	unknown	Putative ethanolamine kinase
+	1.5572	3.12149	Q5AFI2	Q5AFI2	Q5AFI2_CANAL Uncharacterized protein OS=Candida albicans (strain SC5314 / ATCC MYA-2876) GN=KAP114 PE=4 SV=1	cytosol, nucleus	Ortholog(s) have protein transporter activity, role in transcription factor import into nucleus and cytosol, nuclear envelope localization
+	2.25856	3.10476	Q5AJH4;P53704	Q5AJH4;P53704	Q5AJH4_CANAL Uncharacterized protein OS=Candida albicans (strain SC5314 / ATCC MYA-2876) GN=GFA1 PE=4 SV=1;GFA1_CANAL Glutamine--fructose-6-phosphate aminotransferase [isomerizing] OS=Candida albicans (strain SC5314 / ATCC MYA-2876) GN=GFA1 PE=1 SV=2	cytosol	Glucosamine-6-phosphate synthase, homotetrameric enzyme of chitin/hexosamine biosynthesis; inhibited by UDP-GlcNAc, FMDP, N-acyl peptide, kanosamine-6-P; functional homolog of S. cerevisiae Gfa1p; Cagrowth-phase regulated; catalytic Cys
+	2.4178	3.08144	Q5AFN8	Q5AFN8	CCW14_CANAL Covalently-linked cell wall protein 14 OS=Candida albicans (strain SC5314 / ATCC MYA-2876) GN=SSR1 PE=1 SV=1	mitochondrion, cell wall	Beta-glucan associated ser/thr rich cell-wall protein with a role in cell wall structure; GPI anchor; highly mutable due to internal Ser-Ala tandem repeats; detected at germ tube plasma membrane; repressed in cells treated with Congo Red;
+	3.08869	3.07638	Q59PM7	Q59PM7	Q59PM7_CANAL Uncharacterized protein OS=Candida albicans (strain SC5314 / ATCC MYA-2876) GN=CaO19.1344 PE=4 SV=1	unknown	Protein of unknown function; fluconazole-induced; Spider biofilm induced
+	1.47801	3.0457	Q5A3Y7	Q5A3Y7	Q5A3Y7_CANAL Uncharacterized protein OS=Candida albicans (strain SC5314 / ATCC MYA-2876) GN=orf19.7322 PE=4 SV=1	cytosol, nucleus	Protein of unknown function; S. cerevisae ortholog Ypl225w interacts with ribosomes; rat catheter biofilm induced
+	1.48551	3.0445	Q5A777	Q5A777	Q5A777_CANAL Uncharacterized protein OS=Candida albicans (strain SC5314 / ATCC MYA-2876) GN=PSE1 PE=4 SV=1	cytosol, nucleus	Ortholog(s) have nuclear localization sequence binding, protein transporter activity and role in mRNA export from nucleus, protein import into nucleus, regulation of mitotic nuclear division, regulation of protein desumoylation
+	2.77611	3.02419	Q59VG6	Q59VG6	Q59VG6_CANAL Uncharacterized protein OS=Candida albicans (strain SC5314 / ATCC MYA-2876) GN=ERG3 PE=3 SV=1	plasma membrane, Golgi, ER	C-5 sterol desaturase; introduces C-5(6) double bond into episterol; some clinical isolates show increased azole resistance and defects in hyphal growth and virulence; Efg1p-repressed; fluconazole-induced
+	3.29552	3.00231	Q59QB7	Q59QB7	Q59QB7_CANAL Potential cytosolic chaperonin CCT ring complex subunit Tcp1 OS=Candida albicans (strain SC5314 / ATCC MYA-2876) GN=TCP1 PE=3 SV=1	nucleus, plasma membrane, T-complex	Chaperonin-containing T-complex subunit, induced by alpha pheromone in SpiderM medium; stationary phase enriched protein
+	1.56886	2.96729	Q5A359	Q5A359	Q5A359_CANAL Glutathione synthetase OS=Candida albicans (strain SC5314 / ATCC MYA-2876) GN=GSH2 PE=3 SV=1	cytosol, gluthathion synthase complex	Putative glutathione synthase; induced in high iron; heavy metal (cadmium) stress-induced
+	2.13841	2.96248	Q5A401	Q5A401	Q5A401_CANAL Tubulin alpha chain OS=Candida albicans (strain SC5314 / ATCC MYA-2876) GN=TUB1 PE=3 SV=1	cytosol, microtubuli, spindle pole body	Alpha-tubulin; gene has intron; complements cold-sensitivity of S. cerevisiae tub1 mutant; C. albicans has single alpha-tubulin gene, whereas S. cerevisiae has two (TUB1, TUB3); farnesol-upregulated in biofilm; sumoylation target
+	2.0184	2.95568	Q5ACN1	Q5ACN1	Q5ACN1_CANAL Thioredoxin OS=Candida albicans (strain SC5314 / ATCC MYA-2876) GN=TRX1 PE=3 SV=1	mitochondrial intermembrane space, vacuole, cytosol, nucleus	Thioredoxin; involved in response to reactive oxygen species; biofilm, benomyl, flucytosine, peroxide, Hap43 induced; amphotericin B, caspofungin repressed; induced by human neutrophils; macrophage-repressed gene
+	2.38744	2.92843	Q5AG40	Q5AG40	VPS4_CANAL Vacuolar protein sorting-associated protein 4 OS=Candida albicans (strain SC5314 / ATCC MYA-2876) GN=VPS4 PE=2 SV=1	cytosol, ER, nucleus	AAA-ATPase involved in transport from MVB to the vacuole and ESCRT-III complex disassembly; mutation decreases SAP secretion and virulence in murine intravenous infection; regulated by Gcn2p, Gcn4p; required for normal Rim8p processing
+	2.11645	2.90531	Q5ALX8	Q5ALX8	APT_CANAL Adenine phosphoribosyltransferase OS=Candida albicans (strain SC5314 / ATCC MYA-2876) GN=APT1 PE=3 SV=1	cytosol, nucleus	Adenine phosphoribosyltransferase; flucytosine induced; repressed by nitric oxide; protein level decreased in stationary phase yeast cultures
+	2.08459	2.89728	Q59WD2	Q59WD2	Q59WD2_CANAL Uncharacterized protein OS=Candida albicans (strain SC5314 / ATCC MYA-2876) GN=ISW1 PE=4 SV=1	nucleolar chromatine	Ortholog(s) have ATPase activity, DNA binding, nucleosome binding, rDNA binding, transcription regulatory region DNA binding activity
+	1.54183	2.89293	Q5ADR2	Q5ADR2	Q5ADR2_CANAL Uncharacterized protein OS=Candida albicans (strain SC5314 / ATCC MYA-2876) GN=PRO2 PE=3 SV=1	cytosol, nucleus	Putative gamma-glutamyl phosphate reductase with a predicted role in proline biosynthesis; regulated by Gcn2p and Gcn4p
+	1.72338	2.86877	Q5AGF1	Q5AGF1	Q5AGF1_CANAL Uncharacterized protein OS=Candida albicans (strain SC5314 / ATCC MYA-2876) GN=CaO19.11703 PE=4 SV=1	nucleus, TRC complex	Protein with a role in insertion of tail-anchored proteins into the ER membrane; Spider biofilm repressed
+	3.13391	2.86038	Q59ZT0	Q59ZT0	Q59ZT0_CANAL Uncharacterized protein OS=Candida albicans (strain SC5314 / ATCC MYA-2876) GN=GDI1 PE=4 SV=1	cytosol, cell division site	Putative Rab GDP-dissociation inhibitor; GlcNAc-induced protein; Spider biofilm repressed
+	1.93367	2.84578	Q5AJY4	Q5AJY4	Q5AJY4_CANAL Potential clathrin-associated protein AP-1 complex component OS=Candida albicans (strain SC5314 / ATCC MYA-2876) GN=APM1 PE=3 SV=1	spindle body, cytosol, endosome, nucleus, cell tip, cell division site	Ortholog of S. cerevisiae/S. pombe Apm1; a clathrin-associated protein complex (AP-1) subunit; phosphorylated protein; Tn mutation affects filamentous growth; Spider biofilm repressed
+	2.36358	2.81189	Q59MK9	Q59MK9	Q59MK9_CANAL Potential esterase/lipase OS=Candida albicans (strain SC5314 / ATCC MYA-2876) GN=AES7 PE=4 SV=1	plasma membrane	Alpha/beta-HydrolasE superfamily protein; membrane-localized
+	1.7322	2.80715	Q5AKN8;Q5AK75	Q5AKN8;Q5AK75	Q5AKN8_CANAL Uncharacterized protein OS=Candida albicans (strain SC5314 / ATCC MYA-2876) GN=CaO19.11427 PE=4 SV=1;Q5AK75_CANAL Uncharacterized protein OS=Candida albicans (strain SC5314 / ATCC MYA-2876) GN=CaO19.3945 PE=4 SV=1	cytosol, nucleus	Predicted COP9 signalosome complex subunit 12; flow model biofilm induced
+	1.57441	2.80511	Q5A5F1	Q5A5F1	Q5A5F1_CANAL Uncharacterized protein OS=Candida albicans (strain SC5314 / ATCC MYA-2876) GN=CaO19.12596 PE=4 SV=1	cytosol, nucleus, mitotic spindle body	Ortholog of S. cerevisiae Gid7, a GID complex protein; involved in proteasome-dependent catabolite inactivation of fructose-1,6-bisphosphatase; Hap43-repressed gene
+	2.73952	2.79887	Q59Q42	Q59Q42	Q59Q42_CANAL Potential peroxisome-related protein OS=Candida albicans (strain SC5314 / ATCC MYA-2876) GN=orf19.22 PE=3 SV=1	membrane	Protein with homology to peroxisomal membrane proteins; Sef1p-, Sfu1p-, and Hap43p-regulated gene
+	1.59122	2.79821	Q5AND8	Q5AND8	Q5AND8_CANAL Potential ubiquitin conjugating factor OS=Candida albicans (strain SC5314 / ATCC MYA-2876) GN=UFD2 PE=4 SV=1	ubiquitine ligase complex, cytosol, nucleus	Ortholog(s) have ubiquitin-ubiquitin ligase activity and role in ER-associated ubiquitin-dependent protein catabolic process, cellular response to ethanol, positive regulation of protein ubiquitination, protein ubiquitination
+	3.18869	2.79234	Q5A6Q9	Q5A6Q9	Q5A6Q9_CANAL Uncharacterized protein OS=Candida albicans (strain SC5314 / ATCC MYA-2876) GN=MSH1 PE=4 SV=1	mitochondrion	Ortholog(s) have DNA-dependent ATPase activity, dinucleotide insertion or deletion binding, guanine/thymine mispair binding activity, role in mismatch repair, mitochondrial DNA repair and mitochondrion localization
+	1.77097	2.79229	Q5A9J9;Q5A998	Q5A9J9;Q5A998	Q5A9J9_CANAL Potential WW domain protein OS=Candida albicans (strain SC5314 / ATCC MYA-2876) GN=IFU5 PE=4 SV=1;Q5A998_CANAL Potential WW domain protein OS=Candida albicans (strain SC5314 / ATCC MYA-2876) GN=IFU5 PE=4 SV=1	mitochondrion, membrane, nucleus	Predicted membrane protein; estradiol-induced; upregulation associated with CDR1 and CDR2 overexpression or fluphenazine; putative drug-responsive regulatory site; similar to S. cerevisiae Wwm1p; Hap43-repressed; Spider biofilm repressed
+	3.8498	2.78263	Q5A8M2;Q5A8U6	Q5A8M2;Q5A8U6	Q5A8M2_CANAL Uncharacterized protein OS=Candida albicans (strain SC5314 / ATCC MYA-2876) GN=orf19.5727 PE=4 SV=1;Q5A8U6_CANAL Uncharacterized protein OS=Candida albicans (strain SC5314 / ATCC MYA-2876) GN=CaO19.5727 PE=4 SV=1	unknown
+	1.94577	2.78025	Q5AJB7	Q5AJB7	Q5AJB7_CANAL Uncharacterized protein OS=Candida albicans (strain SC5314 / ATCC MYA-2876) GN=CDC53 PE=3 SV=1	ubiquitine ligase complex, cytosol	Cullin, a scaffold subunit of the SCF ubiquitin-ligase complexes; depletion leads to increased filamentous growth and premature cell death
+	1.99005	2.77434	Q59Q38	Q59Q38	PNG1_CANAL Peptide-N(4)-(N-acetyl-beta-glucosaminyl)asparagine amidase OS=Candida albicans (strain SC5314 / ATCC MYA-2876) GN=PNG1 PE=3 SV=1	mitochondrion, cytosol	Putative peptide N-glycanase; induced by nitric oxide independent of Yhb1p
+	2.40041	2.71409	Q59QB4	Q59QB4	Q59QB4_CANAL Uncharacterized protein OS=Candida albicans (strain SC5314 / ATCC MYA-2876) GN=VCX1 PE=3 SV=1	Er, vacuole, membrane	Putative H+/Ca2+ antiporter; Spider biofilm repressed
+	1.62152	2.71352	Q5A3Z7	Q5A3Z7	Q5A3Z7_CANAL Uncharacterized protein OS=Candida albicans (strain SC5314 / ATCC MYA-2876) GN=ERG13 PE=4 SV=1	cytosol, nucleus	3-hydroxy-3-methylglutaryl coenzyme A synthase; ergosterol biosynthesis; sumoylation target; Tn mutation affects filamentation; amphotericin B, caspofungin repressed; exponential, stationary growth phase expressed; Spider biofilm repressed
+	2.00319	2.70365	Q5A4W6	Q5A4W6	Q5A4W6_CANAL Uncharacterized protein OS=Candida albicans (strain SC5314 / ATCC MYA-2876) GN=VIP1 PE=3 SV=1	cytosol, nucleus	Ortholog(s) have 2 iron, 2 sulfur cluster binding, diphosphoinositol-pentakisphosphate kinase activity and inositol 1,5-bisdiphosphate 2,3,4,6-tetrakisphosphate 1-diphosphatase activity
+	3.68528	2.69186	Q5AND9;P22274	Q5AND9	Q5AND9_CANAL Potential ADP-ribosylation factor OS=Candida albicans (strain SC5314 / ATCC MYA-2876) GN=ARF2 PE=3 SV=1	golgi, cytosol, glyoxysome	Essential protein, putative ADP-ribosylation factor; involved in invasive growth; mutation confers hypersensitivity to Brefeldin A; Spider biofilm repressed
+	2.51572	2.67792	Q59XR6;Q59WW2	Q59XR6;Q59WW2	Q59XR6_CANAL Potential GRAM domain protein OS=Candida albicans (strain SC5314 / ATCC MYA-2876) GN=CaO19.90 PE=4 SV=1;Q59WW2_CANAL Potential GRAM domain protein OS=Candida albicans (strain SC5314 / ATCC MYA-2876) GN=orf19.90 PE=4 SV=1	cytosol	Ortholog(s) have cytoplasm localization
+	2.27446	2.6616	Q5AI12	Q5AI12	Q5AI12_CANAL Uncharacterized protein OS=Candida albicans (strain SC5314 / ATCC MYA-2876) GN=EHT1 PE=4 SV=1	mitochondrial outer membrane	Putative acyl-coenzymeA:ethanol O-acyltransferase; regulated by Sef1, Sfu1, and Hap43; induced by alpha pheromone in SpiderM medium; Spider biofilm induced; promoter bound by Ndt80
+	1.62913	2.65964	Q92207;Q59ZY3	Q92207	HOG1_CANAL Mitogen-activated protein kinase HOG1 OS=Candida albicans (strain SC5314 / ATCC MYA-2876) GN=HOG1 PE=1 SV=2	mitochondrial inner membrane, mitochondrial intermembrane space	MAP kinase of osmotic-, heavy metal-, and core stress response; role in regulation of glycerol, D-arabitol in response to stress; phosphorylated in response to H2O2 (Ssk1-dependent) or NaCl; mutant induces protective mouse immune response
+	2.03502	2.65911	Q5AI79	Q5AI79	Q5AI79_CANAL Uncharacterized protein OS=Candida albicans (strain SC5314 / ATCC MYA-2876) GN=YKT6 PE=3 SV=1	mitochondrion	Putative protein of the vacuolar SNARE complex; predicted role in vacuolar fusion; rat catheter biofilm repressed
+	1.62106	2.6578	Q5AGS0;Q5AGD3	Q5AGS0;Q5AGD3	Q5AGS0_CANAL Uncharacterized protein OS=Candida albicans (strain SC5314 / ATCC MYA-2876) GN=orf19.4246 PE=4 SV=1;Q5AGD3_CANAL Uncharacterized protein OS=Candida albicans (strain SC5314 / ATCC MYA-2876) GN=CaO19.4246 PE=4 SV=1	unknown	Protein with similarity to S. cerevisiae Ykr070w; Tn mutation affects filamentation; Hog1-repressed; colony morphology-related gene regulation by Ssn6p; induced during cell wall regeneration; possibly essential
+	2.13909	2.64809	Q9UW25	Q9UW25	OBPA_CANAL Oxysterol-binding protein-like protein OBPa OS=Candida albicans (strain SC5314 / ATCC MYA-2876) GN=OBPA PE=3 SV=1	Er, cytosol, nucleus	Similar to oxysterol binding protein; non-sex gene located within the MTLa mating-type-like locus; Plc1p-regulated
+	2.30059	2.63983	Q5AAH8	Q5AAH8	Q5AAH8_CANAL Uncharacterized protein OS=Candida albicans (strain SC5314 / ATCC MYA-2876) GN=NUP192 PE=4 SV=1	cytosol, mitotic spindle body, nucleus	Ortholog(s) have structural constituent of nuclear pore activity, role in nuclear pore organization, regulation of nucleocytoplasmic transport and cytosol, mitotic spindle pole body, nuclear periphery, nuclear pore inner ring localization
+	1.77444	2.63515	P87206	P87206	IF4A_CANAL ATP-dependent RNA helicase eIF4A OS=Candida albicans (strain SC5314 / ATCC MYA-2876) GN=TIF1 PE=3 SV=1	cytosol, plasma membrane	Translation initiation factor; upregulated in highly virulent strain compared to less virulent strain; antigenic in human; flucytosine induced; downregulated upon phagocytosis by macrophages; Spider biofilm repressed
+	1.85556	2.63218	Q5A072;Q5A020	Q5A072;Q5A020	Q5A072_CANAL Uncharacterized protein OS=Candida albicans (strain SC5314 / ATCC MYA-2876) GN=CaO19.4368 PE=3 SV=1;Q5A020_CANAL Uncharacterized protein OS=Candida albicans (strain SC5314 / ATCC MYA-2876) GN=CaO19.11846 PE=3 SV=1	cytosol	similar to mammalian bradykinin-degrading enzyme X-prolyl aminopeptidase P
+	1.94756	2.63124	Q5A8S4;Q5A8J9	Q5A8S4;Q5A8J9	Q5A8S4_CANAL Uncharacterized protein OS=Candida albicans (strain SC5314 / ATCC MYA-2876) GN=SBA1 PE=4 SV=1;Q5A8J9_CANAL Uncharacterized protein OS=Candida albicans (strain SC5314 / ATCC MYA-2876) GN=SBA1 PE=4 SV=1	cytosol, nucleus	Similar to co-chaperones; induced in high iron; farnesol-, heavy metal (cadmium) stress-induced; protein level decreases in stationary phase cultures; Hap43-repressed
+	2.21679	2.63104	Q59XV1	Q59XV1	Q59XV1_CANAL Likely protein kinase OS=Candida albicans (strain SC5314 / ATCC MYA-2876) GN=CMK2 PE=3 SV=1	cytosol, nucleus	Putative calmodulin-dependent protein kinase; involved in cell wall integrity and oxidative stress response
+	2.0152	2.62316	Q5AC50;Q5ABS8	Q5AC50;Q5ABS8	Q5AC50_CANAL Likely glycogen branching enzyme OS=Candida albicans (strain SC5314 / ATCC MYA-2876) GN=GLC3 PE=4 SV=1;Q5ABS8_CANAL Likely glycogen branching enzyme OS=Candida albicans (strain SC5314 / ATCC MYA-2876) GN=GLC3 PE=4 SV=1	cytosol	Putative 1,4-glucan branching enzyme; fluconazole-induced; colony morphology-related gene regulation by Ssn6; stationary phase enriched protein
+	1.50899	2.62122	Q5ACU9	Q5ACU9	Q5ACU9_CANAL Uncharacterized protein OS=Candida albicans (strain SC5314 / ATCC MYA-2876) GN=NDT80 PE=4 SV=1	nucleus	Ortholog of Ndt80; meiosis-specific transcription factor; activator of CDR1 induction by antifungal drugs; required for wild-type drug resistance and for Spider biofilm formation; transcript induced by antifungal drug treatment
+	2.65125	2.56945	Q5A7Q5	Q5A7Q5	Q5A7Q5_CANAL Potential ubiquitin-like protein-conjugating E2 enzyme OS=Candida albicans (strain SC5314 / ATCC MYA-2876) GN=UBC12 PE=3 SV=1	cytosol, nucleus	Ortholog(s) have NEDD8 transferase activity, role in protein neddylation and cytosol, nucleus localization
+	2.8573	2.54903	Q5A786	Q5A786	Q5A786_CANAL Profilin OS=Candida albicans (strain SC5314 / ATCC MYA-2876) GN=PFY1 PE=3 SV=1	nucleus, membrane, cell tip, cytosol	Profilin; functional homolog of S. cerevisiae Pfy1; hyphae, macrophage/pseudohyphal-induced; regulated by Nrg1, Tup1; gene lacks intron (unlike S. cerevisiae PFY1); complements growth of S. cerevisiae srv2 mutant; nonessential
+	2.28473	2.53607	Q3MPQ4	Q3MPQ4	MVP1_CANAL Sorting nexin MVP1 OS=Candida albicans (strain SC5314 / ATCC MYA-2876) GN=MVP1 PE=3 SV=1	endosome, nucleus	Ortholog(s) have phosphatidylinositol-3-phosphate binding activity, role in plasma membrane tubulation, protein targeting to vacuole, retrograde transport, endosome to Golgi and endosome, nucleus localization
+	2.31816	2.5265	Q5A1Q0	Q5A1Q0	Q5A1Q0_CANAL Uncharacterized protein OS=Candida albicans (strain SC5314 / ATCC MYA-2876) GN=orf19.1946 PE=4 SV=1	cytosol, nucleus	Similar to an aldose 1-epimerase-related protein; antigenic during murine systemic infection; protein present in exponential and stationary phase yeast cultures; Hap43-induced; Spider biofilm repressed
+	1.93492	2.52516	Q5ADQ8	Q5ADQ8	Q5ADQ8_CANAL Uncharacterized protein OS=Candida albicans (strain SC5314 / ATCC MYA-2876) GN=MRS6 PE=4 SV=1	membrane, cytosol, nucleus	Putative geranylgeranyltransferase regulatory component
+	1.57547	2.51888	Q5AJC1	Q5AJC1	BRO1_CANAL Vacuolar protein-sorting protein BRO1 OS=Candida albicans (strain SC5314 / ATCC MYA-2876) GN=BRO1 PE=3 SV=1	cytosol,escort complex	Class E vacuolar protein sorting factor; role in transport from multivesicular body to vacuole; not involved in Rim101 pathway; macrophage and pseudohyphal-repressed; flow model biofilm induced
+	2.23236	2.50416	Q59WV6;Q59XR0	Q59WV6;Q59XR0	Q59WV6_CANAL Likely DNA topoisomerase I OS=Candida albicans (strain SC5314 / ATCC MYA-2876) GN=TOP1 PE=4 SV=1;Q59XR0_CANAL Likely DNA topoisomerase I OS=Candida albicans (strain SC5314 / ATCC MYA-2876) GN=TOP1 PE=4 SV=1	nucleus, cytosol, replication fork complex	DNA topoisomerase I; required for wild-type growth and for wild-type mouse virulence; sensitive to camptothecin; induced upon adherence to polystyrene; rat catheter biofilm induced
+	2.68654	2.494	Q5A943	Q5A943	Q5A943_CANAL Uncharacterized protein OS=Candida albicans (strain SC5314 / ATCC MYA-2876) GN=HMT1 PE=3 SV=1	cytosol, nucleus	Major type I protein arginine methyltransferase (PRMT); involved in asymmetric dimethylation of arginine residues; involved in nuclear export of Npl3p; Spider biofilm repressed
+	1.64044	2.49292	Q5AJS1;Q5AJE2	Q5AJS1;Q5AJE2	Q5AJS1_CANAL Uncharacterized protein OS=Candida albicans (strain SC5314 / ATCC MYA-2876) GN=RNA1 PE=4 SV=1;Q5AJE2_CANAL Uncharacterized protein OS=Candida albicans (strain SC5314 / ATCC MYA-2876) GN=RNA1 PE=4 SV=1	cytosol, nuclear membrane	Putative GTPase-activating protein; protein level decreases in stationary phase cultures; Spider biofilm repressed
+	2.16366	2.48819	Q59PD5	Q59PD5	Q59PD5_CANAL Uncharacterized protein OS=Candida albicans (strain SC5314 / ATCC MYA-2876) GN=MMS2 PE=4 SV=1	ubiquitine conjugating complex, cytosol, nucleus	Ortholog(s) have ubiquitin conjugating enzyme activity, ubiquitin-protein transferase activity and role in free ubiquitin chain polymerization, postreplication repair, protein K63-linked ubiquitination
+	1.96751	2.48148	Q5AJ75	Q5AJ75	Q5AJ75_CANAL Uncharacterized protein OS=Candida albicans (strain SC5314 / ATCC MYA-2876) GN=orf19.1717 PE=3 SV=1	unknown	Ortholog of C. dubliniensis CD36 : Cd36_81270, C. parapsilosis CDC317 : CPAR2_502880, Candida tenuis NRRL Y-1498 : CANTEDRAFT_101483 and Debaryomyces hansenii CBS767 : DEHA2A11990g
+	2.30553	2.46091	Q59LS4;Q59KD3	Q59LS4;Q59KD3	Q59LS4_CANAL Sterol C-14 reductase OS=Candida albicans (strain SC5314 / ATCC MYA-2876) GN=ERG24 PE=4 SV=1;Q59KD3_CANAL C-14 sterol reductase (Fragment) OS=Candida albicans (strain SC5314 / ATCC MYA-2876) GN=ERG24 PE=4 SV=1	ER, membrane	C-14 sterol reductase, has a role in ergosterol biosynthesis; mutation confers increased sensitivity to dyclonine; rat catheter and Spider biofilm repressed
+	2.37585	2.45021	Q59Z47;Q59ZB0;Q59Z48	Q59Z47	Q59Z47_CANAL Uncharacterized protein OS=Candida albicans (strain SC5314 / ATCC MYA-2876) GN=AQR3 PE=4 SV=1	unknown	Protein of unknown function; expression regulated by white-opaque switch; repressed by alpha pheromone in SpiderM medium; Spider biofilm induced
+	2.06209	2.4389	Q5ALW4	Q5ALW4	Q5ALW4_CANAL Uncharacterized protein OS=Candida albicans (strain SC5314 / ATCC MYA-2876) GN=SMP2 PE=4 SV=1	cytosol, membrane, vacuole, lipid	Putative Mg2+-dependent phosphatidate phosphatase; transcript regulated by Nrg1
+	1.70774	2.43357	Q5A9Z5	Q5A9Z5	Q5A9Z5_CANAL Uncharacterized protein OS=Candida albicans (strain SC5314 / ATCC MYA-2876) GN=KAP123 PE=4 SV=1	cytosol, nucleus, stress granule	Putative karyopherin beta; repressed by nitric oxide
+	1.93834	2.42724	Q5A425	Q5A425	Q5A425_CANAL Potential peroxisomal membrane protein Pex13 OS=Candida albicans (strain SC5314 / ATCC MYA-2876) GN=PEX13 PE=4 SV=1	membrane, peroxisome	Protein required for peroxisomal protein import mediated by PTS1 and PTS2 targeting sequences; transcript induced in an RHE model of oral candidiasis; Hap43-repressed gene
+	2.93935	2.39618	Q59R01	Q59R01	Q59R01_CANAL Potential mRNA deadenylase and CCR4-NOT complex subunit Cdc39p OS=Candida albicans (strain SC5314 / ATCC MYA-2876) GN=CDC39 PE=4 SV=1	cytosol, nucleus	Protein similar to S. cerevisiae Cdc39p, which is part of the CCR4-NOT transcription regulatory complex; transposon mutation affects filamentous growth
+	1.70229	2.37994	Q5AEU3;Q59SR2;Q5AEF7;Q5AEF8	Q5AEU3;Q59SR2;Q5AEF7	Q5AEU3_CANAL Potential mitochondrial protein involved in cell wall biogenesis OS=Candida albicans (strain SC5314 / ATCC MYA-2876) GN=ECM182 PE=4 SV=1;Q59SR2_CANAL Potential mitochondrial protein involved in cell wall biogenesis OS=Candida albicans (strain	mitochondrion	Putative mitochondrial protein with a predicted role in cell wall biogenesis; possibly an essential gene, disruptants not obtained by UAU1 method
+	2.97731	2.3602	Q5A1B0	Q5A1B0	Q5A1B0_CANAL Uncharacterized protein OS=Candida albicans (strain SC5314 / ATCC MYA-2876) GN=ERG26 PE=4 SV=1	Golgi, ER membrane	C-3 sterol dehydrogenase, catalyzes the 2nd of 3 steps required to remove 2 C-4 methyl groups from an intermediate in ergosterol biosynthesis; amphotericin B, caspofungin repressed; Spider biofilm repressed
+	3.34211	2.34403	Q59Y33	Q59Y33	Q59Y33_CANAL Uncharacterized protein OS=Candida albicans (strain SC5314 / ATCC MYA-2876) GN=ERG9 PE=4 SV=1	mitochondrial outer membrane, ER, plasma membrane	Putative farnesyl-diphosphate farnesyl transferase (squalene synthase); sterol biosynthesis pathway; likely essential for growth; regulated by fluconazole, lovastatin; amphotericin B, caspofungin repressed; Spider biofilm repressed
+	2.64396	2.31144	Q5A0C9	Q5A0C9	Q5A0C9_CANAL Uncharacterized protein OS=Candida albicans (strain SC5314 / ATCC MYA-2876) GN=orf19.7166 PE=4 SV=1	ER, Golgi	Predicted mitochondrial cardiolipin-specific phospholipase; upregulated in an azole-resistant strain that overexpresses MDR1; induced by Mnl1 under weak acid stress; rat catheter and Spider biofilm induced
+	2.07468	2.29823	Q59VH9	Q59VH9	Q59VH9_CANAL Obg-like ATPase 1 OS=Candida albicans (strain SC5314 / ATCC MYA-2876) GN=OLA1 PE=3 SV=1	cytosol, nucleus	P-loop ATPase with similarity to human OLA1 and bacterial YchF; Spider biofilm repressed
+	2.98411	2.28784	Q5AN20;Q5AML5	Q5AN20;Q5AML5	Q5AN20_CANAL Potential C-4 sterol methyl oxidase OS=Candida albicans (strain SC5314 / ATCC MYA-2876) GN=ERG251 PE=3 SV=1;Q5AML5_CANAL Potential C-4 sterol methyl oxidase OS=Candida albicans (strain SC5314 / ATCC MYA-2876) GN=ERG251 PE=3 SV=1	ER, plasma membrane	Putative C-4 methyl sterol oxidase; C4-demethylation of ergosterol biosynthesis intermediates, based on similarity to S. cerevisiae Erg25; fluconazole-induced; induced in azole-resistant strain; rat catheter and Spider biofilm induced
+	2.22129	2.28033	Q59W47	Q59W47	Q59W47_CANAL CDP-diacylglycerol--serine O-phosphatidyltransferase OS=Candida albicans (strain SC5314 / ATCC MYA-2876) GN=CHO1 PE=3 SV=1	mitochondrial outer membrane	Putative phosphatidylserine synthase; ortholog of S. cerevisiae CHO1; transposon mutation affects filamentous growth; regulated by Nrg1, Tup1
+	2.45971	2.25621	Q59KT8;Q59KS0;Q59JQ8	Q59KT8;Q59KS0	Q59KT8_CANAL Uncharacterized protein OS=Candida albicans (strain SC5314 / ATCC MYA-2876) GN=orf19.371 PE=4 SV=1;Q59KS0_CANAL Uncharacterized protein OS=Candida albicans (strain SC5314 / ATCC MYA-2876) GN=CaO19.371 PE=4 SV=1	unknown	Ortholog of C. dubliniensis CD36 : Cd36_40110, C. parapsilosis CDC317 : CPAR2_402300, Candida tenuis NRRL Y-1498 : CANTEDRAFT_94507 and Debaryomyces hansenii CBS767 : DEHA2F05588g
+	2.67618	2.25247	Q59S78	Q59S78	SAR1_CANAL Small COPII coat GTPase SAR1 OS=Candida albicans (strain SC5314 / ATCC MYA-2876) GN=SAR1 PE=3 SV=2	ER-mitochondrion membrane contact site	Functional homolog of S. cerevisiae Sar1; which is required for ER-to-Golgi protein transport; binds GTP; similar to small GTPase superfamily proteins; gene has intron; Hap43-induced; rat catheter biofilm repressed
+	2.52199	2.24105	Q5AND4	Q5AND4	Q5AND4_CANAL Potential Rho protein GDP dissociation inhibitor OS=Candida albicans (strain SC5314 / ATCC MYA-2876) GN=RDI1 PE=4 SV=1	cytosol, nuclues, membrane, cell tip	Putative rho GDP dissociation inhibitor; transposon mutation affects filamentous growth; farnesol, filament-induced; regulated by Nrg1, Tup1; protein levels low in stationary phase yeast
+	2.18983	2.23816	Q5A915	Q5A915	Q5A915_CANAL Thioredoxin-like protein OS=Candida albicans (strain SC5314 / ATCC MYA-2876) GN=TXL1 PE=4 SV=1	cytosol, nuclear periphery	Putative thioredoxin; Spider biofilm repressed
+	2.3349	2.23632	Q59NK5	Q59NK5	Q59NK5_CANAL Uncharacterized protein OS=Candida albicans (strain SC5314 / ATCC MYA-2876) GN=STU2 PE=4 SV=1	cytosol, spindle body, microtubuli	Ortholog(s) have microtubule plus-end binding, structural constituent of cytoskeleton activity
+	2.02221	2.23222	Q5AHG6	Q5AHG6	SCH9_CANAL Serine/threonine-protein kinase SCH9 OS=Candida albicans (strain SC5314 / ATCC MYA-2876) GN=SCH9 PE=3 SV=1	cytosol, vacuole, nucleus	Protein kinase; involved in growth control, cell size, resistance to rapamycin, cations, chlamydospore formation, filamentous growth under some conditions, and virulence; prevents hyphal growth in hypoxia at high CO2; Spider biofilm induced
+	2.40369	2.22425	Q5AFI6	Q5AFI6	Q5AFI6_CANAL Potential mitochondrial S-adenosylmethionine transporter OS=Candida albicans (strain SC5314 / ATCC MYA-2876) GN=PET8 PE=3 SV=1	mitochondrion	S-adenosylmethionine transporter of the mitochondrial inner membrane; mitochondrial carrier family; predicted role in biotin biosynthesis and respiratory growth; Spider biofilm repressed
+	2.68077	2.21729	Q9UW21	Q9UW21	OBPAL_CANAL Oxysterol-binding protein-like protein OBPalpha OS=Candida albicans (strain SC5314 / ATCC MYA-2876) GN=OBPALPHA PE=3 SV=1	unknown	Similar to oxysterol binding protein; non-sex gene located within the MTLalpha mating-type-like locus
+	2.37774	2.2064	Q5ABE4	Q5ABE4	Q5ABE4_CANAL Uncharacterized protein OS=Candida albicans (strain SC5314 / ATCC MYA-2876) GN=ERG2 PE=4 SV=1	ER	C-8 sterol isomerase; enzyme of ergosterol biosynthesis; converts fecosterol to episterol; mutant is hypersensitive to multiple drugs; ketoconazole-induced; flow model and Spider biofilm repressed
+	2.73465	2.19734	Q59K49	Q59K49	Q59K49_CANAL Uncharacterized protein OS=Candida albicans (strain SC5314 / ATCC MYA-2876) GN=orf19.1592 PE=4 SV=1	mitochondrion	unknown
+	2.68255	2.1634	Q5A1V4;Q5A1P6	Q5A1V4;Q5A1P6	Q5A1V4_CANAL Uncharacterized protein OS=Candida albicans (strain SC5314 / ATCC MYA-2876) GN=VPS1 PE=3 SV=1;Q5A1P6_CANAL Uncharacterized protein OS=Candida albicans (strain SC5314 / ATCC MYA-2876) GN=VPS1 PE=3 SV=1	mitochondrial outer membrane	Dynamin-family GTPase-related protein; induced upon adherence to polystyrene; regulated by Gcn2p and Gcn4p
+	2.52195	2.15235	Q59K85	Q59K85	Q59K85_CANAL Uncharacterized protein OS=Candida albicans (strain SC5314 / ATCC MYA-2876) GN=orf19.3516 PE=4 SV=1	unknown	Protein of unknown function; Hap43-repressed; Spider biofilm repressed
+	2.6898	2.1269	Q5A9Q4;Q5A8Y1	Q5A9Q4;Q5A8Y1	Q5A9Q4_CANAL Potential mitochondrial Complex I assembly chaperone OS=Candida albicans (strain SC5314 / ATCC MYA-2876) GN=CIA30 PE=4 SV=1;Q5A8Y1_CANAL Potential mitochondrial Complex I assembly chaperone OS=Candida albicans (strain SC5314 / ATCC MYA-2876) G	unknown	Protein similar to a mitochondrial complex I intermediate-associated protein; fluconazole-repressed; Spider biofilm induced; rat catheter biofilm repressed
+	2.02537	2.0972	Q59T38	Q59T38	Q59T38_CANAL Potential tRNA splicing endonuclease subunit OS=Candida albicans (strain SC5314 / ATCC MYA-2876) GN=SEN34 PE=4 SV=1	unknown	Protein similar to a mitochondrial complex I intermediate-associated protein; fluconazole-repressed; Spider biofilm induced; rat catheter biofilm repressed
+	2.44615	2.08002	Q92210	Q92210	PUR6_CANAL Phosphoribosylaminoimidazole carboxylase OS=Candida albicans (strain SC5314 / ATCC MYA-2876) GN=ADE2 PE=3 SV=2	cytosol	Phosphoribosylaminoimadazole carboxylase; role in adenine biosynthesis; required for normal growth and virulence in immunosuppressed mouse infection; not induced in GCN response, in contrast to S. cerevisiae ADE2; stationary phase-enriched
+	2.29268	2.07404	Q5AMN7;Q5AMN4	Q5AMN7	Q5AMN7_CANAL Uncharacterized protein OS=Candida albicans (strain SC5314 / ATCC MYA-2876) GN=CaO19.12079 PE=4 SV=1	cytosol	Putative dienelactone hydrolase; protein abundance is affected by URA3 expression in the CAI-4 strain background; protein present in exponential and stationary growth phase yeast cultures; rat catheter biofilm repressed
+	2.47871	2.07278	Q5AFD5	Q5AFD5	Q5AFD5_CANAL NADPH--cytochrome P450 reductase OS=Candida albicans (strain SC5314 / ATCC MYA-2876) GN=NCP1 PE=3 SV=1	mitochondrial outer membrane, ER	NADPH-cytochrome P450 reductase, acts with Erg11p in sterol 14 alpha-demethylation in ergosterol biosynthesis; subject to hypoxic regulation; ketoconazole-induced; caspofungin repressed
+	3.50898	2.07182	Q5A888	Q5A888	Q5A888_CANAL Uncharacterized protein OS=Candida albicans (strain SC5314 / ATCC MYA-2876) GN=ERG27 PE=4 SV=1	mitochondrial outer membrane, ER membrane	3-Keto sterol reductase of ergosterol biosynthesis; acts in C-4 sterol demethylation with Erg25p and Erg26p; possible drug target, essential for viability; functional homolog of S. cerevisiae Erg27p
+	2.36541	2.05001	Q5AG07;Q5AFC1	Q5AG07;Q5AFC1	Q5AG07_CANAL Uncharacterized protein OS=Candida albicans (strain SC5314 / ATCC MYA-2876) GN=CPS1 PE=4 SV=1;Q5AFC1_CANAL Uncharacterized protein OS=Candida albicans (strain SC5314 / ATCC MYA-2876) GN=CPS1 PE=4 SV=1	vacuole lumen	Ortholog(s) have carboxypeptidase activity, role in nitrogen compound metabolic process, proteolysis involved in cellular protein catabolic process and fungal-type vacuole lumen localization
+	2.26076	2.03393	Q5AK07	Q5AK07	Q5AK07_CANAL Uncharacterized protein OS=Candida albicans (strain SC5314 / ATCC MYA-2876) GN=CaO19.11496 PE=4 SV=1	ER	Putative protein of unknown function; Hap43p-repressed gene; S. cerevisiae ortholog YHR045W localizes to the endoplasmic reticulum
+	2.25293	2.02317	Q5A2C4	Q5A2C4	Q5A2C4_CANAL Likely mitochondrial carrier protein OS=Candida albicans (strain SC5314 / ATCC MYA-2876) GN=MTM1 PE=3 SV=1	mitochondrion	Ortholog(s) have metallochaperone activity, pyridoxal phosphate binding activity, role in manganese ion transport, pyridoxal phosphate transport and mitochondrion localization
+	2.42677	2.02064	Q5AMP9	Q5AMP9	Q5AMP9_CANAL Uncharacterized protein OS=Candida albicans (strain SC5314 / ATCC MYA-2876) GN=CAP2 PE=4 SV=1	cytosol, nucleus, membrane, cell tip, cell division site, cytoskelet	Putative F-actin-capping protein subunit beta; possibly an essential gene, disruptants not obtained by UAU1 method
+	3.02895	2.01062	O93827	O93827	MPG1_CANAL Mannose-1-phosphate guanyltransferase OS=Candida albicans (strain SC5314 / ATCC MYA-2876) GN=MPG1 PE=1 SV=1	cytosol, membrane, cell tip, cell wall	Essential GDP-mannose pyrophosphorylase; makes GDP-mannose for protein glycosylation; functional in S. cerevisiae psa1; on yeast-form, not hyphal cell surface; alkaline induced; induced on adherence to polystyrene; Spider biofilm repressed
+	2.66396	2.00453	Q5AEJ6	Q5AEJ6	Q5AEJ6_CANAL Potential long chain fatty acyl-CoA synthetase OS=Candida albicans (strain SC5314 / ATCC MYA-2876) GN=FAA21 PE=4 SV=1	unknown	Putative acyl CoA synthetase; expression regulated upon white-opaque switch; rat catheter biofilm induced; Spider biofilm induced
+	2.41426	2.00278	Q5A5V5	Q5A5V5	Q5A5V5_CANAL Potential Endonuclease/Exonuclease/Phosphatase OS=Candida albicans (strain SC5314 / ATCC MYA-2876) GN=EEP1 PE=4 SV=1	extracellular region	Protein with a predicted endonuclease/exonuclease/phosphatase family domain and a carbon catabolite repressor protein 4 domain; induced by alpha pheromone in SpiderM medium
+	3.01323	1.97714	Q59KQ1	Q59KQ1	Q59KQ1_CANAL Potential glycerol kinase Gut1p OS=Candida albicans (strain SC5314 / ATCC MYA-2876) GN=GUT1 PE=3 SV=1	mitochondrion	Putative glycerol kinase; downregulated upon adherence to polystyrene; greater mRNA abundance observed in a cyr1 homozygous null mutant than in wild type
+	2.70423	1.96938	Q5ADJ4;Q5AD65	Q5ADJ4;Q5AD65	Q5ADJ4_CANAL Uncharacterized protein OS=Candida albicans (strain SC5314 / ATCC MYA-2876) GN=NIC96 PE=4 SV=1;Q5AD65_CANAL Uncharacterized protein OS=Candida albicans (strain SC5314 / ATCC MYA-2876) GN=NIC96 PE=4 SV=1	cytosol, nuclear pore	Ortholog(s) have structural constituent of nuclear pore activity and role in nuclear pore organization, poly(A)+ mRNA export from nucleus, protein import into nucleus, ribosomal large subunit export from nucleus
+	2.65409	1.96539	Q59UR2	Q59UR2	Q59UR2_CANAL Uncharacterized protein OS=Candida albicans (strain SC5314 / ATCC MYA-2876) GN=MNN10 PE=4 SV=1	ER, mannosyltransferase complex	Alpha-1,6-mannosyltransferase involved in biosynthesis and organization of cell wall polysaccharides
+	3.66754	1.95786	Q5ABB3	Q5ABB3	Q5ABB3_CANAL 3-methyl-2-oxobutanoate hydroxymethyltransferase OS=Candida albicans (strain SC5314 / ATCC MYA-2876) GN=ECM31 PE=3 SV=1	mitochondrion	Ortholog(s) have 3-methyl-2-oxobutanoate hydroxymethyltransferase activity, role in pantothenate biosynthetic process, respiratory chain complex IV assembly and mitochondrion localization
+	3.73657	1.94879	Q5AFB4	Q5AFB4	Q5AFB4_CANAL Potential glutathione S-transferase OS=Candida albicans (strain SC5314 / ATCC MYA-2876) GN=GST2 PE=3 SV=1	unknown	Glutathione S transferase; induced by benomyl and in populations of cells exposed to fluconazole over multiple generations; regulated by Nrg1, Tup1; induced by nitric oxide; stationary phase enriched; Spider biofilm induced
+	2.83687	1.88376	Q5AP66	Q5AP66	SFH5_CANAL Phosphatidylinositol transfer protein SFH5 OS=Candida albicans (strain SC5314 / ATCC MYA-2876) GN=SFH5 PE=3 SV=1	cytosol, nucleus, membrane, vacuole, ER	Putative phosphatidylinositol transporter; rat catheter and Spider biofilm repressed
+	2.62024	1.83819	Q59U86	Q59U86	Q59U86_CANAL Uncharacterized protein OS=Candida albicans (strain SC5314 / ATCC MYA-2876) GN=CaO19.1865 PE=3 SV=1	cytosol, ER, nucleus	S. cerevisiae ortholog Mcs7 has a role in reciprocal meiotic recombination; Spider biofilm repressed
+	2.71133	1.82275	Q5APC0	Q5APC0	TVP18_CANAL Golgi apparatus membrane protein TVP18 OS=Candida albicans (strain SC5314 / ATCC MYA-2876) GN=TVP18 PE=3 SV=1	Golgi membrane, transport vesicle	Putative integral membrane protein; fluconazole-induced
+	3.39346	1.77728	Q5AC34	Q5AC34	Q5AC34_CANAL Signal recognition particle subunit SRP72 OS=Candida albicans (strain SC5314 / ATCC MYA-2876) GN=SRP72 PE=3 SV=1	cytsol, nucleus, ER	Ortholog(s) have role in SRP-dependent cotranslational protein targeting to membrane, translocation and cytosol, nucleus, signal recognition particle, endoplasmic reticulum targeting localization
+	3.85465	1.61669	Q5A388	Q5A388	Q5A388_CANAL Uncharacterized protein OS=Candida albicans (strain SC5314 / ATCC MYA-2876) GN=PTC5 PE=3 SV=1	mitochondrial intermembrane space, mitochondrion	Mitochondrial protein phosphatase of the Type 2C-related family (serine/threonine-specific), involved in drug response and cadmium tolerance
+	3.4346	-1.74351	Q59KV8	Q59KV8	Q59KV8_CANAL Possible sphingolipid long chain base sensory protein OS=Candida albicans (strain SC5314 / ATCC MYA-2876) GN=LSP1 PE=4 SV=1	mitochondrial outer membrane, membrane, eicosome	Eisosome component with a predicted role in endocytosis; protein present in exponential and stationary growth phase yeast cultures; caspofungin repressed; biofilm induced; fungal-specific (no human/murine homolog); sumoylation target
+	3.09018	-1.76957	Q5ALY2;Q5AMD1	Q5ALY2;Q5AMD1	Q5ALY2_CANAL Potential epsin-like clathrin-binding protein OS=Candida albicans (strain SC5314 / ATCC MYA-2876) GN=ENT2 PE=4 SV=1;Q5AMD1_CANAL Potential epsin-like clathrin-binding protein OS=Candida albicans (strain SC5314 / ATCC MYA-2876) GN=ENT2 PE=4 SV=	cell tip, actin cortical path	Ortholog(s) have phosphatidylinositol-4,5-bisphosphate binding activity, role in actin cortical patch assembly, actin filament organization, endocytosis and actin cortical patch, mating projection tip localization
+	3.66828	-1.78772	Q5A7L9	Q5A7L9	Q5A7L9_CANAL Potential myo-inositol transporter OS=Candida albicans (strain SC5314 / ATCC MYA-2876) GN=HGT19 PE=3 SV=1	plasma membrane	Putative MFS glucose/myo-inositol transporter; 20 member family; 12 transmembrane segments, extended N terminus; expressed in rich medium; Hap43, phagocytosis, rat catheter, Spider and flow model biofilm induced
+	2.84614	-1.80117	Q5AK37	Q5AK37	Q5AK37_CANAL Uncharacterized protein OS=Candida albicans (strain SC5314 / ATCC MYA-2876) GN=CaO19.11466 PE=4 SV=1	mitochondrial outer membrane, membrane	Protein with a predicted transcription factor BTF3 domain; flow model biofilm induced
+	2.66138	-1.84321	Q5A099	Q5A099	Q5A099_CANAL Uncharacterized protein OS=Candida albicans (strain SC5314 / ATCC MYA-2876) GN=PRB12 PE=3 SV=1	Golgi, vacuole	Putative vacuolar protease; upregulated in the presence of human neutrophils; Spider biofilm induced
+	2.66988	-1.87619	Q59NL3	Q59NL3	Q59NL3_CANAL Potential mitochondrial protein Fmp53 OS=Candida albicans (strain SC5314 / ATCC MYA-2876) GN=FMP53 PE=4 SV=1	mitochondrial inner membrane	Ortholog(s) have role in ubiquinone-6 biosynthetic process and mitochondrial inner membrane localization
+	3.71284	-1.89421	Q5AKX8	Q5AKX8	Q5AKX8_CANAL Uncharacterized protein OS=Candida albicans (strain SC5314 / ATCC MYA-2876) GN=CYB2 PE=4 SV=1	mitochondrial intermembrane space, nucleus, glyoxysome	Putative cytochrome b2 precursor; induced in high iron; alkaline repressed; colony morphology-related gene regulation by Ssn6; Hap43-repressed; pider biofilm induced
+	2.83946	-1.91153	Q59M72	Q59M72	Q59M72_CANAL Potential signalling network protein OS=Candida albicans (strain SC5314 / ATCC MYA-2876) GN=CaO19.10999 PE=4 SV=1	cell tip, plasma membrane	Ortholog(s) have role in TOR signaling, actin filament bundle assembly, eisosome assembly, endosomal transport and establishment of protein localization to plasma membrane
+	2.66517	-1.96169	Q59QY1	Q59QY1	Q59QY1_CANAL Potential alanine glyoxylate aminotransferase OS=Candida albicans (strain SC5314 / ATCC MYA-2876) GN=HBR2 PE=4 SV=1	mitochondrion, cytosol	Putative alanine glyoxylate aminotransferase; regulated by Gcn4p and hemoglobin; stationary phase enriched protein
+	2.84822	-2.02533	Q5AGW0;Q5AFJ7	Q5AGW0	Q5AGW0_CANAL Uncharacterized protein OS=Candida albicans (strain SC5314 / ATCC MYA-2876) GN=orf19.6578 PE=4 SV=1	membrane	Predicted membrane transporter; vesicular neurotransmitter (VNT) family, major facilitator superfamily (MFS); repressed in core caspofungin response; induced in oralpharyngeal candidasis; Spider biofilm induced
+	2.20929	-2.06152	Q59QN6;Q59XX6	Q59QN6	Q59QN6_CANAL Formate dehydrogenase OS=Candida albicans (strain SC5314 / ATCC MYA-2876) GN=FDH1 PE=3 SV=1	cytsol	Formate dehydrogenase; oxidizes formate to CO2; Mig1 regulated; induced by macrophages; fluconazole-repressed; repressed by Efg1 in yeast, not hyphal conditions; stationary phase enriched; rat catheter and Spider biofilm induced
+	2.08835	-2.07014	Q5A3N5	Q5A3N5	Q5A3N5_CANAL Uncharacterized protein OS=Candida albicans (strain SC5314 / ATCC MYA-2876) GN=orf19.5235 PE=4 SV=1	mitochondrial large ribosomal subunit	Putative mitochondrial ribosomal protein of the large subunit; Hap43-induced; mutants are viable; protein level decreases in stationary phase
+	2.05098	-2.14549	Q5ADP5	Q5ADP5	Q5ADP5_CANAL Uncharacterized protein OS=Candida albicans (strain SC5314 / ATCC MYA-2876) GN=YSA1 PE=4 SV=1	mitochondrion, cytosol, nucleus	Predicted Nudix hydrolase family member with ADP-ribose pyrophosphatase activity; role in metabolism of O-acetyl-ADP-ribose to AMP and acetylated ribose 5'-phosphate; rat catheter biofilm repressed
+	2.75707	-2.15235	P46273	P46273	PGK_CANAL Phosphoglycerate kinase OS=Candida albicans (strain SC5314 / ATCC MYA-2876) GN=PGK1 PE=3 SV=1	mitochondrion, cytosol, nucleus, cell wall, membrane	Phosphoglycerate kinase; localizes to cell wall and cytoplasm; antigenic in murine/human infection; flow model biofilm, Hog1-, Hap43-, GCN-induced; repressed upon phagocytosis; repressed in Spider biofilms by Bcr1, Ndt80, Rob1, Brg1
+	2.1008	-2.17082	Q59QT4	Q59QT4	Q59QT4_CANAL Possible mitochondrial ribosomal protein MRPL20p OS=Candida albicans (strain SC5314 / ATCC MYA-2876) GN=MRPL20 PE=4 SV=1	mitochondrial large ribosomal subunit	Ortholog(s) have structural constituent of ribosome activity and mitochondrial large ribosomal subunit localization
+	2.13644	-2.18734	Q96UX5;Q5AHB2	Q96UX5	HSP78_CANAL Heat shock protein 78, mitochondrial OS=Candida albicans (strain SC5314 / ATCC MYA-2876) GN=HSP78 PE=3 SV=1	Mitochondrial matrix	Heat-shock protein; regulated by macrophage response, Nrg1, Mig1, Gcn2, Gcn4, Mnl1p; heavy metal (cadmium) stress-induced; stationary phase enriched protein; rat catheter and Spider biofilm induced
+	3.35997	-2.20216	Q5AAI7	Q5AAI7	Q5AAI7_CANAL Uncharacterized protein OS=Candida albicans (strain SC5314 / ATCC MYA-2876) GN=RNT1 PE=4 SV=1	nucleolus, nucleoplasma	Putative Dicer RNAse involved in RNA interference, similar to S. cerevisiae Rnt1p but orthologous to S. castellii Dcr1p, which is not conserved in S. cerevisiae
+	2.1787	-2.22655	Q5APJ2;Q5AQ35	Q5APJ2;Q5AQ35	Q5APJ2_CANAL Alternative oxidase OS=Candida albicans (strain SC5314 / ATCC MYA-2876) GN=AOX2 PE=3 SV=1;Q5AQ35_CANAL Alternative oxidase OS=Candida albicans (strain SC5314 / ATCC MYA-2876) GN=AOX2 PE=3 SV=1	mitochondrion, plasma membrane	Alternative oxidase; cyanide-resistant respiration; induced by antimycin A, oxidants; growth; Hap43, chlamydospore formation repressed; rat catheter, Spider biofilm induced; regulated in Spider biofilms by Bcr1, Tec1, Ndt80, Brg1
+	3.54764	-2.24806	Q59RB8	Q59RB8	Q59RB8_CANAL Isocitrate lyase OS=Candida albicans (strain SC5314 / ATCC MYA-2876) GN=ICL1 PE=3 SV=1	cytosol, peroxisome, glyoxysome	Isocitrate lyase; glyoxylate cycle enzyme; required for virulence in mice; induced upon phagocytosis by macrophage; farnesol regulated; Pex5-dependent peroxisomal localization; stationary phase enriched; rat catheter, Spider biofilm induced
+	2.62145	-2.24811	Q5A783	Q5A783	Q5A783_CANAL Potential ABC transporter OS=Candida albicans (strain SC5314 / ATCC MYA-2876) GN=CDR4 PE=3 SV=1	membrane	Putative ABC transporter superfamily; fluconazole, Sfu1, Hog1, core stress response induced; caspofungin repressed; fluconazole resistance not affected by mutation or correlated with expression; rat catheter and flow model biofilm induced
+	2.86092	-2.25378	Q59WK5;Q59WR4	Q59WK5;Q59WR4	Q59WK5_CANAL Uncharacterized protein (Fragment) OS=Candida albicans (strain SC5314 / ATCC MYA-2876) GN=CaO19.2296 PE=4 SV=1;Q59WR4_CANAL Uncharacterized protein (Fragment) OS=Candida albicans (strain SC5314 / ATCC MYA-2876) GN=CaO19.9831 PE=4 SV=1	unknown	Predicted mucin-like protein; ketoconazole-induced; fluconazole-repressed; induced in cyr1 mutant; colony morphology-related gene regulation by Ssn6; flow model biofilm induced; Spider biofilm induced
+	2.28358	-2.27585	Q5AMH0	Q5AMH0	Q5AMH0_CANAL Uncharacterized protein OS=Candida albicans (strain SC5314 / ATCC MYA-2876) GN=orf19.4676 PE=4 SV=1	mitochondrial intermembrane space, nucleus	Protein with homology to mitochondrial intermembrane space proteins; regulated by Sef1p-, Sfu1p-, and Hap43p
+	2.19899	-2.29001	Q59UQ0	Q59UQ0	Q59UQ0_CANAL Uncharacterized protein OS=Candida albicans (strain SC5314 / ATCC MYA-2876) GN=CaO19.13116 PE=4 SV=1	cell tip, endocytic path, membrane	Ortholog(s) have enzyme inhibitor activity and role in actin cortical patch assembly, negative regulation of catalytic activity, septin cytoskeleton organization
+	3.48396	-2.29393	Q5AAM0	Q5AAM0	Q5AAM0_CANAL Uncharacterized protein OS=Candida albicans (strain SC5314 / ATCC MYA-2876) GN=ARG1 PE=3 SV=1	cytsol	Argininosuccinate synthase; arginine synthesis; Gcn4, Rim101 regulated; induced by amino acid starvation (3-AT), benomyl treatment; stationary phase enriched protein; repressed in alkalinizing medium; rat catheter, Spider biofilm induced
+	2.26639	-2.33066	Q5AH76	Q5AH76	Q5AH76_CANAL Uncharacterized protein OS=Candida albicans (strain SC5314 / ATCC MYA-2876) GN=orf19.6457 PE=4 SV=1	unknown	Ortholog of S. cerevisiae : YBL086C, C. glabrata CBS138 : CAGL0C01815g, C. dubliniensis CD36 : Cd36_72270, C. parapsilosis CDC317 : CPAR2_702850 and Candida tenuis NRRL Y-1498 : CANTEDRAFT_107537
+	2.83642	-2.33643	Q5AFR2	Q5AFR2	Q5AFR2_CANAL Uncharacterized protein OS=Candida albicans (strain SC5314 / ATCC MYA-2876) GN=CaO19.7006 PE=4 SV=1	unknown	Ortholog(s) have role in reciprocal meiotic recombination
+	1.87427	-2.34327	Q59RA9	Q59RA9	Q59RA9_CANAL Uncharacterized protein OS=Candida albicans (strain SC5314 / ATCC MYA-2876) GN=orf19.6853 PE=4 SV=1	unknown	Protein of unknown function; Spider biofilm repressed
+	2.27828	-2.40413	Q5A1L6;Q5A1L5	Q5A1L6	Q5A1L6_CANAL Potential glycerophosphoinositol permease OS=Candida albicans (strain SC5314 / ATCC MYA-2876) GN=GIT3 PE=4 SV=1	membrane	Glycerophosphocholine permease; white cell specific transcript; fungal-specific; alkaline repressed; caspofungin, macrophage/pseudohyphal-repressed; flow model biofilm induced; Spider biofilm induced
+	1.78887	-2.40554	Q5A6B3	Q5A6B3	Q5A6B3_CANAL Likely mitochondrial ribosomal large subunit protein IMG2p OS=Candida albicans (strain SC5314 / ATCC MYA-2876) GN=IMG2 PE=4 SV=1	mitochondrial large ribosomal subunit	Mitochondrial ribosomal protein of the large subunit; rat catheter biofilm induced
+	1.76764	-2.42627	Q59NE6	Q59NE6	Q59NE6_CANAL Likely mitochondrial ribosomal protein S5 OS=Candida albicans (strain SC5314 / ATCC MYA-2876) GN=MRPS5 PE=3 SV=1	mitochondrial small ribosomal subunit	Mitochondrial ribosomal protein of the small subunit; Spider biofilm repressed
+	1.72357	-2.42955	Q5A8K1	Q5A8K1	Q5A8K1_CANAL Likely mitochondrial ribosomal protein (E. coli S2) OS=Candida albicans (strain SC5314 / ATCC MYA-2876) GN=MRP4 PE=3 SV=1	mitochondrial small ribosomal subunit	Ortholog(s) have structural constituent of ribosome activity and mitochondrial small ribosomal subunit localization
+	2.44708	-2.43703	Q59Z78;Q59Z16	Q59Z78;Q59Z16	Q59Z78_CANAL Uncharacterized protein OS=Candida albicans (strain SC5314 / ATCC MYA-2876) GN=CaO19.2284 PE=4 SV=1;Q59Z16_CANAL Uncharacterized protein OS=Candida albicans (strain SC5314 / ATCC MYA-2876) GN=orf19.2284 PE=4 SV=1	unknown	Protein with an FMN-binding domain; Hap43-repressed; flow model biofilm induced
+	1.62835	-2.45122	Q59NG6	Q59NG6	Q59NG6_CANAL Potential mitochondrial ribosomal small subunit protein OS=Candida albicans (strain SC5314 / ATCC MYA-2876) GN=PET123 PE=4 SV=1	mitochondrial small ribosomal subunit	Ortholog(s) have structural constituent of ribosome activity and mitochondrial small ribosomal subunit localization
+	1.68167	-2.45333	Q5A2E4;Q5A292	Q5A2E4;Q5A292	Q5A2E4_CANAL Uncharacterized protein OS=Candida albicans (strain SC5314 / ATCC MYA-2876) GN=CaO19.8079 PE=4 SV=1;Q5A292_CANAL Uncharacterized protein OS=Candida albicans (strain SC5314 / ATCC MYA-2876) GN=orf19.449 PE=4 SV=1	mitochondrion	Putative phosphatidyl synthase; stationary phase enriched protein; transcript repressed by yeast-hypha switch; Hap43-repressed; rat catheter, Spider and flow model biofilm induced
+	2.82591	-2.47118	Q5APE9	Q5APE9	Q5APE9_CANAL Uncharacterized protein OS=Candida albicans (strain SC5314 / ATCC MYA-2876) GN=orf19.4816 PE=4 SV=1	unknown	Protein of unknown function; induced by nitric oxide
+	1.68224	-2.48171	Q5AJZ7	Q5AJZ7	Q5AJZ7_CANAL Likely mitochondrial ribosomal protein (E. coli S14) OS=Candida albicans (strain SC5314 / ATCC MYA-2876) GN=MRP2 PE=4 SV=1	mitochondrial small ribosomal subunit	Protein similar to S. cerevisiae Mrp2p, which is a component of the small subunit of the mitochondrial ribosome; transposon mutation affects filamentous growth
+	2.31156	-2.48314	Q5AHH4	Q5AHH4	HSP21_CANAL Small heat shock protein 21 OS=Candida albicans (strain SC5314 / ATCC MYA-2876) GN=HSP21 PE=1 SV=1	cell surface	Small heat shock protein; role in stress response and virulence; fluconazole-downregulated; induced in cyr1 or ras1 mutant; stationary phase enriched protein; detected in some, not all, biofilm extracts; Spider biofilm induced
+	2.55181	-2.49588	Q5AB93	Q5AB93	PNS1_CANAL Protein PNS1 OS=Candida albicans (strain SC5314 / ATCC MYA-2876) GN=PNS1 PE=3 SV=1	plasma membrane	Putative protein of unknown function; shows colony morphology-related gene regulation by Ssn6p
+	2.90574	-2.49624	Q5A111	Q5A111	Q5A111_CANAL Uncharacterized protein OS=Candida albicans (strain SC5314 / ATCC MYA-2876) GN=SEC10 PE=4 SV=1	nucleus, cell division site, cell tip, cytosol, exocyst, mitotic spindle body	Ortholog(s) have role in Golgi to plasma membrane transport, cell separation after cytokinesis, exocytosis
+	2.56644	-2.49676	Q5A4L0	Q5A4L0	Q5A4L0_CANAL Uncharacterized protein OS=Candida albicans (strain SC5314 / ATCC MYA-2876) GN=MIP1 PE=4 SV=1	mitochondrion, DNA polymerase complex	Ortholog(s) have 3'-5' exonuclease activity, DNA-directed DNA polymerase activity, role in mitochondrial DNA replication and mitochondrion localization
+	3.58962	-2.52641	Q5AD47	Q5AD47	Q5AD47_CANAL Potential hexose transporter OS=Candida albicans (strain SC5314 / ATCC MYA-2876) GN=HGT6 PE=3 SV=1	mitochondrion, membrane	Putative high-affinity MFS glucose transporter; 20 family members; induced in core stress response; fluconazole, oralpharyngeal candidasis induced; flow model biofilm induced; Spider biofilm induced
+	2.3344	-2.52744	Q5AF38	Q5AF38	Q5AF38_CANAL Alpha-mannosidase OS=Candida albicans (strain SC5314 / ATCC MYA-2876) GN=AMS1 PE=3 SV=1	cytosol, vacuole	Putative alpha-mannosidase; transcript regulated by Nrg1; induced during cell wall regeneration; flow model biofilm induced; Spider biofilm induced
+	2.52066	-2.54645	Q5A6J3	Q5A6J3	Q5A6J3_CANAL Likely mitochondrial ribosomal large subunit protein IMG2p OS=Candida albicans (strain SC5314 / ATCC MYA-2876) GN=IMG2 PE=4 SV=1	mitochondrial large ribosomal subunit	Mitochondrial ribosomal protein of the large subunit; rat catheter biofilm induced
+	1.98882	-2.55353	Q59S07;Q59RK6	Q59S07;Q59RK6	Q59S07_CANAL Uncharacterized protein OS=Candida albicans (strain SC5314 / ATCC MYA-2876) GN=CaO19.8789 PE=4 SV=1;Q59RK6_CANAL Uncharacterized protein OS=Candida albicans (strain SC5314 / ATCC MYA-2876) GN=orf19.1198 PE=4 SV=1	mitochondrial intermembrane space	Predicted mitochondrial intermembrane space protein of unknown function; possibly an essential gene, disruptants not obtained by UAU1 method
+	3.23543	-2.5691	Q59WW8	Q59WW8	Q59WW8_CANAL Glutathione peroxidase OS=Candida albicans (strain SC5314 / ATCC MYA-2876) GN=GPX2 PE=3 SV=1	mitochondrion, DNA pol complex	Ortholog(s) have 3'-5' exonuclease activity, DNA-directed DNA polymerase activity, role in mitochondrial DNA replication and mitochondrion localization
+	1.9352	-2.58401	Q5AJV7;Q5AJI0	Q5AJV7;Q5AJI0	Q5AJV7_CANAL Acetolactate synthase OS=Candida albicans (strain SC5314 / ATCC MYA-2876) GN=ILV2 PE=3 SV=1;Q5AJI0_CANAL Acetolactate synthase OS=Candida albicans (strain SC5314 / ATCC MYA-2876) GN=ILV2 PE=3 SV=1	mitochondrion, acetolactate synthase complex	Putative acetolactate synthase; regulated by Gcn4p; induced by amino acid starvation (3-AT treatment); stationary phase enriched protein
+	2.48334	-2.60511	Q59W82	Q59W82	Q59W82_CANAL Uncharacterized protein OS=Candida albicans (strain SC5314 / ATCC MYA-2876) GN=CaO19.8300 PE=4 SV=1	unknown	Predicted mucin-like protein; ketoconazole-induced; fluconazole-repressed; induced in cyr1 mutant; colony morphology-related gene regulation by Ssn6; flow model biofilm induced; Spider biofilm induced
+	1.94358	-2.61724	Q5A8P6	Q5A8P6	Q5A8P6_CANAL Acyl CoA ligase-like protein OS=Candida albicans (strain SC5314 / ATCC MYA-2876) GN=CPS2 PE=4 SV=1	cytosol, mitotic spindle body, cell tip, cell division site	Ortholog(s) have cell division site, cellular bud neck, cytosol, mitotic spindle localization
+	1.53471	-2.62409	Q5AFQ6	Q5AFQ6	Q5AFQ6_CANAL Likely mitochondrial ribosomal protein S16 OS=Candida albicans (strain SC5314 / ATCC MYA-2876) GN=MRPS16 PE=3 SV=1	mitochondrial small ribosomal subunit	Ortholog(s) have structural constituent of ribosome activity and mitochondrial small ribosomal subunit localization
+	5.39161	-2.63114	Q59VF6	Q59VF6	Q59VF6_CANAL Possible sphingolipid long chain base sensory protein OS=Candida albicans (strain SC5314 / ATCC MYA-2876) GN=PIL1 PE=4 SV=1	mitochondrial outer membrane, cytosol, membrane, eisosome	Eisosome component; predicted role in endocytosis; echinocandin-binding protein; localizes to cell surface of hyphae, but not yeast-form cells; Hap43, YNB biofilm induced; rat catheter biofilm repressed
+	1.91406	-2.64484	Q5APH6	Q5APH6	Q5APH6_CANAL Uncharacterized protein OS=Candida albicans (strain SC5314 / ATCC MYA-2876) GN=ARG5,6 PE=4 SV=1	mitochondrial matrix	Arginine biosynthetic enzyme; processed in S. cerevisiae into 2 polypeptides with acetylglutamate kinase (Arg6) activity and acetylglutamate-phosphate reductase (Arg5) activity; Gcn4 regulated; alkaline repressed; Spider biofilm induced
+	1.61662	-2.64589	Q59P56	Q59P56	Q59P56_CANAL Threonine dehydratase OS=Candida albicans (strain SC5314 / ATCC MYA-2876) GN=ILV1 PE=3 SV=1	mitochondrion	Putative threonine dehydratase; regulated by Gcn4 and Gcn2; induced by amino acid starvation (3-AT); protein present in yeast exponential and stationary phase cultures; early-stage flow model biofilm induced
+	2.04895	-2.64701	Q5A6M5	Q5A6M5	Q5A6M5_CANAL Uncharacterized protein OS=Candida albicans (strain SC5314 / ATCC MYA-2876) GN=CaO19.529 PE=4 SV=1	unknown	Ortholog of C. dubliniensis CD36 : Cd36_29750, C. parapsilosis CDC317 : CPAR2_205260, Candida tenuis NRRL Y-1498 : CANTEDRAFT_91782 and Debaryomyces hansenii CBS767 : DEHA2F19294g
+	1.69931	-2.65408	Q5A953	Q5A953	Q5A953_CANAL Uncharacterized protein OS=Candida albicans (strain SC5314 / ATCC MYA-2876) GN=ECM4 PE=4 SV=1	cytosol, Golgi, nucleus	Cytoplasmic glutathione S-transferase; regulated by Nrg1, Tup1; induced in core stress response, in cyr1 or ras1 mutant (yeast or hyphal cells); Tn mutation affects filamentous growth; stationary phase enriched; Spider biofilm induced
+	2.32313	-2.68143	Q5AHJ1	Q5AHJ1	Q5AHJ1_CANAL Uncharacterized protein OS=Candida albicans (strain SC5314 / ATCC MYA-2876) GN=orf19.805 PE=3 SV=1	mitochondrion	Putative protein of unknown function; possibly mitochondrial; Hap43-repressed; Spider biofilm repressed
+	1.55084	-2.6902	Q5AN02;Q5AMJ6	Q5AN02;Q5AMJ6	Q5AN02_CANAL Likely valine-responsive mitochondrial acetolacetate synthase regulatory subunit OS=Candida albicans (strain SC5314 / ATCC MYA-2876) GN=ILV6 PE=4 SV=1;Q5AMJ6_CANAL Likely valine-responsive mitochondrial acetolacetate synthase regulatory subuni	mitochondrial nucleoid, acetolactate synthase complex	Putative regulatory subunit of acetolacetate synthase; alkaline induced; regulated by Gcn2 and Gcn4; protein present in exponential and stationary growth phase yeast; Spider biofilm repressed
+	1.7652	-2.69718	Q59W75;Q59W36	Q59W75;Q59W36	Q59W75_CANAL Likely mitochondrial ribosome protein S18 (E. coli S11) OS=Candida albicans (strain SC5314 / ATCC MYA-2876) GN=MRPS18 PE=4 SV=1;Q59W36_CANAL Likely mitochondrial ribosome protein S18 (E. coli S11) OS=Candida albicans (strain SC5314 / ATCC MYA-	mitochondrial small ribosomal subunit	Mitochondrial ribosomal protein of the small subunit; S. cerevisiae ortholog is essential for viability; Spider biofilm repressed
+	2.69979	-2.73209	Q5ACX2	Q5ACX2	Q5ACX2_CANAL Uncharacterized protein OS=Candida albicans (strain SC5314 / ATCC MYA-2876) GN=CaO19.2095 PE=3 SV=1	cytosol, nucleus	Ortholog(s) have role in negative regulation of transcription from RNA polymerase II promoter in response to iron and cytosol, nucleus localization
+	3.35353	-2.73598	Q5AKX2	Q5AKX2	Q5AKX2_CANAL Uncharacterized protein OS=Candida albicans (strain SC5314 / ATCC MYA-2876) GN=OSM2 PE=4 SV=1	mitochondrion, cytosol,nucleus, ER, glyoxysome	Putative mitochondrial fumarate reductase; regulated by Ssn6p, Gcn2p, and Gcn4p; Hog1p-downregulated; stationary phase enriched protein; Hap43p-repressed gene
+	1.6586	-2.74702	Q5A357	Q5A357	Q5A357_CANAL Potential mitochondrial ribosomal protein S13 OS=Candida albicans (strain SC5314 / ATCC MYA-2876) GN=MRPS13 PE=3 SV=1	mitochondrial ribosome, cytosol, nucleus	Ortholog(s) have cytosol, mitochondrial ribosome, nucleus localization
+	1.98816	-2.77866	Q5ACN9	Q5ACN9	Q5ACN9_CANAL Uncharacterized protein OS=Candida albicans (strain SC5314 / ATCC MYA-2876) GN=orf19.7603 PE=4 SV=1	mitochondrial intermembrane space, nucleus	Protein with a predicted role in cytochrome c oxidase assembly; rat catheter biofilm induced
+	1.48718	-2.78615	Q59UG7	Q59UG7	Q59UG7_CANAL Uncharacterized protein OS=Candida albicans (strain SC5314 / ATCC MYA-2876) GN=VHT1 PE=4 SV=1	Golgi, membrane	Predicted membrane transporter, member of the anion:cation symporter (ACS) family, major facilitator superfamily (MFS); amphotericin B, caspofungin repressed; Hap43p-repressed
+	1.4443	-2.79995	Q59PA3	Q59PA3	Q59PA3_CANAL Uncharacterized protein OS=Candida albicans (strain SC5314 / ATCC MYA-2876) GN=YFH1 PE=3 SV=1	mitochondrial matrix	Frataxin; may be required for iron storage or delivery; role in oxidative stress resistance; transcript regulated by Nrg1, repressed if iron absent induced by macrophage interaction; Hap43-repressed gene
+	1.43529	-2.80038	Q59PN8	Q59PN8	Q59PN8_CANAL Uncharacterized protein OS=Candida albicans (strain SC5314 / ATCC MYA-2876) GN=SNG3 PE=4 SV=1	unknown	Putative membrane transporter; Hap43p-induced gene; mutation confers hypersensitivity to toxic ergosterol analog; shows colony morphology-related gene regulation by Ssn6p
+	2.59111	-2.81969	Q5A4M0	Q5A4M0	Q5A4M0_CANAL Potential mitochondrial protein Fmp27 OS=Candida albicans (strain SC5314 / ATCC MYA-2876) GN=FMP27 PE=4 SV=1	mitochondrion	Putative mitochondrial protein; mRNA binds She3
+	2.22364	-2.84921	Q59SS1	Q59SS1	Q59SS1_CANAL Uncharacterized protein OS=Candida albicans (strain SC5314 / ATCC MYA-2876) GN=CCC1 PE=4 SV=1	membrane, vacuole, Golgi	Manganese transporter; required for normal filamentous growth; mRNA binds She3, localized to hyphal tips; repressed by NO, alkaline pH; colony morphology-related regulation by Ssn6; regulated by Sef1, Sfu1, Hap43; Spider biofilm induced
+	1.45817	-2.8508	Q5A9D2	Q5A9D2	Q5A9D2_CANAL Potential proline-tRNA synthetase OS=Candida albicans (strain SC5314 / ATCC MYA-2876) GN=CaO19.10068 PE=4 SV=1	mitochondrion	Putative prolyl-tRNA synthetase; monofunctional Class II synthetase; gene is constitutively expressed
+	1.72194	-2.85496	Q5A1P4;Q5A1V2;Q5A1V0	Q5A1P4	Q5A1P4_CANAL Uncharacterized protein OS=Candida albicans (strain SC5314 / ATCC MYA-2876) GN=orf19.1953 PE=4 SV=1	unknown	Predicted protein of unknown function
+	1.52123	-2.85542	Q59R23	Q59R23	Q59R23_CANAL Uncharacterized protein OS=Candida albicans (strain SC5314 / ATCC MYA-2876) GN=orf19.6698 PE=4 SV=1	mitochondrion	Ortholog(s) have asparagine-tRNA ligase activity, role in mitochondrial asparaginyl-tRNA aminoacylation and mitochondrion localization
+	2.33932	-2.86712	Q5AFI3	Q5AFI3	Q5AFI3_CANAL Uncharacterized protein OS=Candida albicans (strain SC5314 / ATCC MYA-2876) GN=orf19.7085 PE=4 SV=1	unknown	Protein of unknown function; induced in core stress response; induced by cadmium stress via Hog1; oxidative stress-induced via Cap1; induced by Mnl1 under weak acid stress; macrophage-repressed; rat catheter and Spider biofilm induced
+	1.79578	-2.8887	P82611	P82611	ACON_CANAL Aconitate hydratase, mitochondrial OS=Candida albicans (strain SC5314 / ATCC MYA-2876) GN=ACO1 PE=1 SV=2	mitochondrial nucleoid, cytosol	Aconitase; induced in high iron; 2 upstream CCAAT motifs; amino acid starvation (3-AT), amphotericin B, phagocytosis, farnesol induced; Hap43, fluconazole-repressed; Gcn4-regulated; antigenic in infection; flow and Spider biofilm repressed
+	1.5719	-2.92351	Q5A9X0	Q5A9X0	Q5A9X0_CANAL Uncharacterized protein OS=Candida albicans (strain SC5314 / ATCC MYA-2876) GN=orf19.2514 PE=4 SV=1	unknown	Predicted methyltransferase; rat catheter biofilm induced
+	1.48082	-2.95677	Q5AH38	Q5AH38	ARGJ_CANAL Arginine biosynthesis bifunctional protein ArgJ, mitochondrial OS=Candida albicans (strain SC5314 / ATCC MYA-2876) GN=ECM42 PE=3 SV=1	Mitochondrial matrix	Ornithine acetyltransferase; Gcn2, Gcn4-regulated; clade-specific gene expression; possibly essential gene, disruptants not obtained by UAU1 method; Spider biofilm induced
+	1.58315	-2.9728	Q59S65	Q59S65	Q59S65_CANAL Uncharacterized protein OS=Candida albicans (strain SC5314 / ATCC MYA-2876) GN=orf19.3475 PE=4 SV=1	unknown	Described as a Gag-related protein; hyphal induced; downregulation correlates with clinical development of fluconazole resistance; repressed by nitric oxide, 17-beta-estradiol, ethynyl estradiol
+	1.78957	-2.99482	Q5A176;Q5A105	Q5A176;Q5A105	Q5A176_CANAL Uncharacterized protein OS=Candida albicans (strain SC5314 / ATCC MYA-2876) GN=CaO19.10603 PE=4 SV=1;Q5A105_CANAL Uncharacterized protein OS=Candida albicans (strain SC5314 / ATCC MYA-2876) GN=CaO19.3091 PE=4 SV=1	unknown	Protein of unknown function; repressed during core stress response
+	3.0993	-3.02046	Q59L15;Q59JV3;Q59JV2;Q5A2K7	Q59L15;Q59JV3	Q59L15_CANAL Conserved fungal protein CFP1 OS=Candida albicans (strain SC5314 / ATCC MYA-2876) GN=FLC2 PE=4 SV=1;Q59JV3_CANAL Fungal conserved protein Cfp4 OS=Candida albicans (strain SC5314 / ATCC MYA-2876) GN=CFP4 PE=4 SV=1	membrane, Golgi, ER, cell tip	Protein involved in heme uptake; putative FAD transporter, similar to S. cerevisiae Flc2p
+	2.10791	-3.07178	Q5APM9;Q5AQ71	Q5APM9;Q5AQ71	Q5APM9_CANAL Potential polyamine transporter OS=Candida albicans (strain SC5314 / ATCC MYA-2876) GN=TPO3 PE=4 SV=1;Q5AQ71_CANAL Potential polyamine transporter OS=Candida albicans (strain SC5314 / ATCC MYA-2876) GN=TPO3 PE=4 SV=1	plasma membrane, vacuole	Putative polyamine transporter; MFS-MDR family; induced by Sfu1, regulated upon white-opaque; decreased expression in hyphae vs yeast-form cells; regulated by Nrg1; Spider biofilm repressed
+	4.00793	-3.18214	Q5A4M8	Q5A4M8	SUR7_CANAL Protein SUR7 OS=Candida albicans (strain SC5314 / ATCC MYA-2876) GN=SUR7 PE=1 SV=1	mitochondrion	Protein required for normal cell wall, plasma membrane, cytoskeletal organization, endocytosis; localizes to eisosome subdomains of plasma membrane; four transmembrane motifs; mutant shows ectopic, chitin-rich cell wall; fluconazole-induced
+	3.18036	-3.19788	Q5AA23	Q5AA23	Q5AA23_CANAL Pirin-like protein Prn4 OS=Candida albicans (strain SC5314 / ATCC MYA-2876) GN=PRN4 PE=3 SV=1	unknown	Protein with similarity to pirins; induced by benomyl treatment; flow model biofilm repressed
+	1.72927	-3.21112	Q5A8A6	Q5A8A6	Q5A8A6_CANAL Likely carbamoyl-phosphate synthetase large subunit OS=Candida albicans (strain SC5314 / ATCC MYA-2876) GN=CPA2 PE=4 SV=1	mitochondrion, carbamoyl-phosphate synthase complex	Putative arginine-specific carbamoylphosphate synthetase; protein enriched in stationary phase yeast cultures; rat catheter biofilm induced; Spider biofilm induced
+	1.61913	-3.22906	Q59Y37	Q59Y37	Q59Y37_CANAL Uncharacterized protein OS=Candida albicans (strain SC5314 / ATCC MYA-2876) GN=PST2 PE=4 SV=1	cell wall, membrane	Flavodoxin-like protein involved in oxidative stress protection and virulence; putative NADH:quinone oxidoreductase; similar to 1,4-benzoquinone reductase; induced by benomyl, oxidative stress via Cap1; fungal-specific
+	1.90956	-3.2363	Q59TT5	Q59TT5	Q59TT5_CANAL Potential serine O-trans-acetylase OS=Candida albicans (strain SC5314 / ATCC MYA-2876) GN=CYS1 PE=4 SV=1	mitochondrion	Protein similar to A. nidulans CysA serine O-trans-acetylase; suggests that C. albicans uses an O-acetyl-serine (OAS) pathway of sulfur assimilation; F-12/CO2 early biofilm induced; Spider biofilm induced
+	1.89232	-3.25371	Q5A980	Q5A980	Q5A980_CANAL Potential choline and nitrogen mustard permease OS=Candida albicans (strain SC5314 / ATCC MYA-2876) GN=HNM3 PE=4 SV=1	ER	Putative transporter; Hap43, flucytosine repressed; possibly essential, disruptants not obtained by UAU1 method; Spider biofilm induced
+	2.42285	-3.30627	Q5A428	Q5A428	Q5A428_CANAL Nitrilase superfamily protein OS=Candida albicans (strain SC5314 / ATCC MYA-2876) GN=NIT2 PE=4 SV=1	cytosol, nucleus	Putative carbon-nitrogen hydrolase; rat catheter biofilm repressed
+	3.48899	-3.38074	Q5AH03	Q5AH03	Q5AH03_CANAL Uncharacterized protein OS=Candida albicans (strain SC5314 / ATCC MYA-2876) GN=CRN1 PE=4 SV=1	cell tip, actine cytoskelet	Coronin; cortical actin cytoskeletal component; predicted role in regulation of actin patch assembly; rat catheter and Spider biofilm repressed
+	2.8437	-3.3835	Q59YB4;Q59Y58	Q59YB4;Q59Y58	Q59YB4_CANAL Peptide hydrolase OS=Candida albicans (strain SC5314 / ATCC MYA-2876) GN=APE3 PE=3 SV=1;Q59Y58_CANAL Peptide hydrolase OS=Candida albicans (strain SC5314 / ATCC MYA-2876) GN=APE3 PE=3 SV=1	vacuole, extracellular region	Putative vacuolar aminopeptidase Y,; regulated by Gcn2 and Gcn4; rat catheter and Spider biofilm repressed
+	1.91383	-3.39702	Q5A6U7;Q5A6K4	Q5A6U7;Q5A6K4	Q5A6U7_CANAL Uncharacterized protein OS=Candida albicans (strain SC5314 / ATCC MYA-2876) GN=PDX3 PE=4 SV=1;Q5A6K4_CANAL Uncharacterized protein OS=Candida albicans (strain SC5314 / ATCC MYA-2876) GN=PDX3 PE=4 SV=1	mitochondrial intermembrane space	Pyridoxamine-phosphate oxidase; transcript regulated by yeast-hypha switch and by Nrg1, Mig1, Tup1; Hap43, caspofungin repressed; present in exponential and stationary phase yeast cultures
+	1.64283	-3.45069	Q5ACG6	Q5ACG6	Q5ACG6_CANAL Uncharacterized protein OS=Candida albicans (strain SC5314 / ATCC MYA-2876) GN=XYL2 PE=3 SV=1	cell wall, cytosol	D-xylulose reductase; immunogenic in mice; soluble protein in hyphae; induced by caspofungin, fluconazole, Hog1 and during cell wall regeneration; Mnl1-induced in weak acid stress; stationary phase enriched; flow model biofilm induced
+	2.45025	-3.51037	Q59ZZ3;Q5A045	Q59ZZ3;Q5A045	Q59ZZ3_CANAL Uncharacterized protein OS=Candida albicans (strain SC5314 / ATCC MYA-2876) GN=AIP1 PE=4 SV=1;Q5A045_CANAL Uncharacterized protein OS=Candida albicans (strain SC5314 / ATCC MYA-2876) GN=AIP1 PE=4 SV=1	nucleus, cell division site, cell tip, cytosol, actine cytoskelet	Putative actin cytoskeleton component; protein present in exponential and stationary growth phase yeast cultures
+	1.96752	-3.58624	Q59Z54	Q59Z54	Q59Z54_CANAL Uncharacterized protein OS=Candida albicans (strain SC5314 / ATCC MYA-2876) GN=orf19.2246 PE=4 SV=1	cytosol, nucleus	Ortholog(s) have cell periphery, cytosol, nucleus localization
+	1.99953	-3.63784	Q5A423	Q5A423	Q5A423_CANAL Uncharacterized protein OS=Candida albicans (strain SC5314 / ATCC MYA-2876) GN=ASR2 PE=4 SV=1	unknown	Adenylyl cyclase and stress responsive protein; induced in cyr1 or ras1 mutant; stationary phase enriched protein; Spider biofilm induced
+	1.65369	-3.67815	Q5AML6	Q5AML6	CARA_CANAL Carbamoyl-phosphate synthase arginine-specific small chain OS=Candida albicans (strain SC5314 / ATCC MYA-2876) GN=CPA1 PE=3 SV=1	mitochondrion, stress granule, carbamoyl-phosphate synthase complex	Putative carbamoyl-phosphate synthase subunit; alkaline repressed; rat catheter, Spider and flow model biofilm induced
+	2.03676	-3.70615	Q59KP6	Q59KP6	Q59KP6_CANAL Uncharacterized protein (Fragment) OS=Candida albicans (strain SC5314 / ATCC MYA-2876) GN=CaO19.4715 PE=4 SV=1	unknown	Ortholog(s) have tubulin binding activity and role in microtubule cytoskeleton organization, mitochondrial fission, mitochondrion inheritance, nuclear migration along microtubule
+	2.15074	-3.74779	Q59PT2	Q59PT2	Q59PT2_CANAL Aconitate hydratase, mitochondrial OS=Candida albicans (strain SC5314 / ATCC MYA-2876) GN=ACO2 PE=3 SV=1	mitochondrion, nucleus	Putative aconitate hydratase 2; induced in high iron; regulated by Gcn4; repressed by amino acid starvation (3-AT); protein levels decrease in stationary phase yeast; flow model and Spider biofilm repressed
+	3.23094	-3.80169	Q5AMG7	Q5AMG7	Q5AMG7_CANAL Potential carnitine transporter OS=Candida albicans (strain SC5314 / ATCC MYA-2876) GN=AGP2 PE=4 SV=1	ER, vacuole, plasma membrane	Amino acid permease; hyphal repressed; white-opaque switch regulated; induced in core caspofungin response, during cell wall regeneration, by flucytosine; regulated by Sef1, Sfu1, and Hap43; rat catheter and Spider biofilm induced
+	2.43211	-3.81516	Q59Z58;Q59ZC1	Q59Z58;Q59ZC1	Q59Z58_CANAL Potential reductase, flavodoxin OS=Candida albicans (strain SC5314 / ATCC MYA-2876) GN=CQR1 PE=4 SV=1;Q59ZC1_CANAL Potential reductase, flavodoxin OS=Candida albicans (strain SC5314 / ATCC MYA-2876) GN=CaO19.2241 PE=4 SV=1	plasma membrane	Flavodoxin-like protein involved in oxidative stress protection and virulence; putative 1,4-benzoquinone reductase; hyphal-induced; regulated by Cyr1, Ras1, Efg1, Nrg1, Rfg1, Tup1; Hap43-induced; Spider biofilm induced
+	2.03956	-3.83966	Q5AJY2	Q5AJY2	Q5AJY2_CANAL Uncharacterized protein OS=Candida albicans (strain SC5314 / ATCC MYA-2876) GN=ILV3 PE=3 SV=1	mitochondrion	Dihydroxyacid dehydratase; repressed by nitric oxide; macrophage-induced protein; protein in exponential and stationary growth phase; Sef1, Sfu1p, Hap43-regulated; farnesol-repressed; flow model biofilm induced; Spider biofilm repressed
+	1.34562	-3.94196	Q5A6J7;Q5A6C0	Q5A6J7	Q5A6J7_CANAL Uncharacterized protein OS=Candida albicans (strain SC5314 / ATCC MYA-2876) GN=ARG8 PE=3 SV=1	Mitochondrial matrix, nucleus	Putative acetylornithine aminotransferase; Gcn2, Gcn4 regulated; rat catheter biofilm induced; Spider biofilm induced
+	4.35453	-4.14963	Q5AEN1	Q5AEN1	CCPR_CANAL Cytochrome c peroxidase, mitochondrial OS=Candida albicans (strain SC5314 / ATCC MYA-2876) GN=CCP1 PE=3 SV=1	mitochondrial intermembrane space, mitochondrial membrane	Cytochrome-c peroxidase N terminus; Rim101, alkaline pH repressed; induced in low iron or by macrophage interaction; oxygen-induced activity; regulated by Sef1, Sfu1, and Hap43; Spider biofilm induced; rat catheter biofilm repressed
+	2.45336	-4.24628	Q5AJY5	Q5AJY5	PGA4_CANAL 1,3-beta-glucanosyltransferase PGA4 OS=Candida albicans (strain SC5314 / ATCC MYA-2876) GN=PGA4 PE=1 SV=1	ER, plasma membrane, cell wall	GPI-anchored cell surface protein; beta-1,3-glucanosyltransferase with similarity to the A. fumigatus GEL family; transcript induced in RHE model of oral candidiasis; fluconazol-induced
+	4.12475	-4.26925	Q5ALJ3	Q5ALJ3	Q5ALJ3_CANAL Potential low-affinity zinc-iron permease OS=Candida albicans (strain SC5314 / ATCC MYA-2876) GN=ZRT2 PE=3 SV=1	ER, plasma membrane	Zinc transporter; ciclopirox olamine, fluconazole, alkaline repressed; transcript induced by amphotericin B, interaction with macrophages; possibly essential (UAU1 method); induced in oralpharyngeal candidiasis; Spider biofilm induced
+	3.06355	-4.53533	P0CT51	P0CT51	BLP1_CANAL Blood-induced peptide 1 OS=Candida albicans (strain SC5314 / ATCC MYA-2876) GN=BLP1 PE=1 SV=1	unknown	Protein of unknown function, serum-induced
+	1.27615	-4.74508	Q5ABU0	Q5ABU0	Q5ABU0_CANAL Uncharacterized protein OS=Candida albicans (strain SC5314 / ATCC MYA-2876) GN=ARG3 PE=3 SV=1	Mitochondrial matrix	Putative ornithine carbamoyltransferase; Gcn4-regulated; Hap43-induced; repressed in alkalinizing medium; rat catheter and Spider biofilm induced
+	3.68832	-4.81436	Q5A974	Q5A974	Q5A974_CANAL Uncharacterized protein OS=Candida albicans (strain SC5314 / ATCC MYA-2876) GN=BIO2 PE=3 SV=1	mitochondrion	Putative biotin synthase; induced by high iron; repressed by ciclopirox olamine; upregulated in clinical isolates from HIV+ patients with oral candidiasis; Hap43-repressed; Spider biofilm induced
+	2.66268	-4.82547	Q5AB86;Q59YF1	Q5AB86	Q5AB86_CANAL Uncharacterized protein OS=Candida albicans (strain SC5314 / ATCC MYA-2876) GN=LEU4 PE=3 SV=1	mitochondrion	Putative 2-isopropylmalate synthase; regulated by Nrg1, Mig1, Tup1, Gcn4; induced by human whole blood or PMNs; macrophage/pseudohyphal-repressed after 16h; Spider biofilm repressed
+	5.13139	-5.01212	Q5A6L5	Q5A6L5	Q5A6L5_CANAL Uncharacterized protein OS=Candida albicans (strain SC5314 / ATCC MYA-2876) GN=LAP3 PE=4 SV=1	mitochondrion	Putative aminopeptidase; positively regulated by Sfu1; clade-associated gene expression; virulence-group-correlated expression; induced by alpha pheromone in SpiderM medium; Hap43-induced; Spider and flow model biofilm induced
+	1.48384	-5.08928	Q5A1Z4	Q5A1Z4	Q5A1Z4_CANAL Potential aquaporin water channel protein OS=Candida albicans (strain SC5314 / ATCC MYA-2876) GN=AQY1 PE=3 SV=1	membrane, ER	Aquaporin water channel; osmotic shock resistance, WT freeze tolerance; virulent in mice; flucytosine repressed; flow model/RPMI/Spider/rat catheter biofilm induced; required for RPMI biofilm formation; Bcr1-induced in a/a RPMI biofilms
+	3.19595	-5.48295	Q5A747	Q5A747	Q5A747_CANAL Acyl-CoA desaturase OS=Candida albicans (strain SC5314 / ATCC MYA-2876) GN=OLE1 PE=3 SV=1	ER	Fatty acid desaturase, essential protein involved in oleic acid synthesis; required for aerobic hyphal growth and chlamydospore formation; subject to hypoxic regulation; fluconazole-induced; caspofungin repressed; Hap43p-induced
+	2.77966	-5.62909	Q59KU9	Q59KU9	Q59KU9_CANAL Potential butanediol dehydrogenase OS=Candida albicans (strain SC5314 / ATCC MYA-2876) GN=IFE2 PE=3 SV=1	unknown	Putative alcohol dehydrogenase; yeast-enriched transcript; Efg1-regulated; induced by prostaglandins, Hog1, fluconazole; rat catheter biofilm induced
+	2.48693	-5.90336	Q5AAQ5;Q5AAZ3	Q5AAQ5;Q5AAZ3	Q5AAQ5_CANAL Likely glutamate synthase OS=Candida albicans (strain SC5314 / ATCC MYA-2876) GN=GLT1 PE=4 SV=1;Q5AAZ3_CANAL Likely glutamate synthase OS=Candida albicans (strain SC5314 / ATCC MYA-2876) GN=GLT1 PE=4 SV=1	cytosol, mitochondrion	Putative glutamate synthase; regulated by Sef1, Sfu1, and Hap43; rat catheter biofilm repressed
+	3.36912	-6.21111	Q5AH49	Q5AH49	Q5AH49_CANAL Potential Sur7 family cortical patch protein OS=Candida albicans (strain SC5314 / ATCC MYA-2876) GN=FMP45 PE=4 SV=1	mitochondrion	Predicted membrane protein induced during mating; mutation confers hypersensitivity to toxic ergosterol analog, to amphotericin B; alkaline repressed; repressed by alpha pheromone in SpiderM medium; rat catheter, Spider biofilm induced
+	4.37931	-6.57862	Q5AMQ3	Q5AMQ3	Q5AMQ3_CANAL Uncharacterized protein OS=Candida albicans (strain SC5314 / ATCC MYA-2876) GN=RGA2 PE=4 SV=1	cell tip, cytosol	Putative GTPase-activating protein (GAP) for Rho-type GTPase Cdc42; involved in cell signaling pathways controlling cell polarity; induced by low-level peroxide stress; flow model biofilm induced

## Sheet: Fluconazole raw
+	2.69537	3.63771	Q5AJA1	Q5AJA1	Q5AJA1_CANAL Uncharacterized protein OS=Candida albicans (strain SC5314 / ATCC MYA-2876) GN=orf19.1691 PE=4 SV=1		Plasma-membrane-localized protein; filament induced; Hog1, ketoconazole, fluconazole and hypoxia-induced; regulated by Nrg1, Tup1, Upc2; induced by prostaglandins; flow model biofilm induced; rat catheter and Spider biofilm repressed
					Rcf2p [Saccharomyces cerevisiae YJM1355] BAD QUERY COVERAGE	Mitochondrion membrane	mitochondrial respiratory chain complex IV assembly
+	2.87742	3.16893	Q59JV4	Q59JV4	Q59JV4_CANAL Uncharacterized protein OS=Candida albicans (strain SC5314 / ATCC MYA-2876) GN=orf19.916 PE=3 SV=1	ER, mitochondrion, vacuole membranes	apoptosis process
					Bxi1		Links the unfolded protein response and programmed cell death and mediates mitochondrial-dependent apoptosis (PubMed:21673659, PubMed:21673967). Induces cell death and disruption of the mitochondrial transmembrane potential via the mitochondrial phosphate carrier MIR1 (PubMed:21673659). Dispensible for starvation-induced autophagy
+	3.49571	3.12135	Q5AGB7	Q5AGB7	Q5AGB7_CANAL Uncharacterized protein OS=Candida albicans (strain SC5314 / ATCC MYA-2876) GN=JSN1 PE=4 SV=1
					Jsn1p [Saccharomyces cerevisiae YJM195]	cytoplasmic side of mitochondrial outer membrane	establishment of mitochondrion localization
+	3.26985	3.02006	Q5A8N5	Q5A8N5	Q5A8N5_CANAL Potential mitochondrial nonproton-pumping NADH dehydrogenase OS=Candida albicans (strain SC5314 / ATCC MYA-2876) GN=YMX6 PE=4 SV=1	Mitochondria
2.9726	Q5AI07	Q5AI07	Q5AI07_CANAL Uncharacterized protein OS=Candida albicans (strain SC5314 / ATCC MYA-2876) GN=ALD4 PE=3 SV=1
			Saccharomyces			mitochondrial matrix
+	3.1726	2.87158	Q5AGS0;Q5AGD3	Q5AGS0;Q5AGD3	Q5AGS0_CANAL Uncharacterized protein OS=Candida albicans (strain SC5314 / ATCC MYA-2876) GN=orf19.4246 PE=4 SV=1;Q5AGD3_CANAL Uncharacterized protein OS=Candida albicans (strain SC5314 / ATCC MYA-2876) GN=CaO19.4246 PE=4 SV=1	unknown	Protein with similarity to S. cerevisiae Ykr070w; Tn mutation affects filamentation; Hog1-repressed; colony morphology-related gene regulation by Ssn6p; induced during cell wall regeneration; possibly essential
+	2.4758	2.80025	Q5AI79	Q5AI79	Q5AI79_CANAL Uncharacterized protein OS=Candida albicans (strain SC5314 / ATCC MYA-2876) GN=YKT6 PE=3 SV=1	mitochondrion	Putative protein of the vacuolar SNARE complex; predicted role in vacuolar fusion; rat catheter biofilm repressed
+	2.32257	2.78197	Q9UW21	Q9UW21	OBPAL_CANAL Oxysterol-binding protein-like protein OBPalpha OS=Candida albicans (strain SC5314 / ATCC MYA-2876) GN=OBPALPHA PE=3 SV=1	not knwon
+	4.08562	2.776	Q5A0D9	Q5A0D9	Q5A0D9_CANAL Potential long chain fatty acyl-CoA synthetase OS=Candida albicans (strain SC5314 / ATCC MYA-2876) GN=FAA2-3 PE=4 SV=1	not kwonw	fatty acid oxidation pathway
+	1.98024	2.68434	Q59T49	Q59T49	Q59T49_CANAL Potential oxidoreductase OS=Candida albicans (strain SC5314 / ATCC MYA-2876) GN=GRE24 PE=4 SV=1	unknown	Putative NADPH-dependent methylglyoxal reductase; homozygous transposon insertion causes decreased colony wrinkling under filamentous growth-inducing conditions, but does not block true hyphal formation in liquid media
+	4.48159	2.64725	Q5A6Q9	Q5A6Q9	Q5A6Q9_CANAL Uncharacterized protein OS=Candida albicans (strain SC5314 / ATCC MYA-2876) GN=MSH1 PE=4 SV=1	mitochondrion	Ortholog(s) have DNA-dependent ATPase activity, dinucleotide insertion or deletion binding, guanine/thymine mispair binding activity, role in mismatch repair, mitochondrial DNA repair and mitochondrion localization
+	1.41199	2.59116	Q5A097	Q5A097	Q5A097_CANAL Potential CCR4-NOT complex associated factor Caf40p OS=Candida albicans (strain SC5314 / ATCC MYA-2876) GN=CAF40 PE=4 SV=1	CCR4-NOT complex
+	1.40714	2.49731	Q5AN06;Q5AMK1	Q5AN06;Q5AMK1	Q5AN06_CANAL Potential cell polarity establishment complex scaffold component Bem1p OS=Candida albicans (strain SC5314 / ATCC MYA-2876) GN=BEM1 PE=4 SV=1;Q5AMK1_CANAL Potential cell polarity establishment complex scaffold component Bem1p OS=Candida albican	mitochondrion	Protein required for wild-type budding, hyphal growth, and virulence in a mouse systemic infection; suppresses pseudohyphal and filamentous growth defects of various S. cerevisiae mutants and heat sensitivity of S. cerevisiae cdc24-4 mutant
+	2.71628	2.4125	Q5A8M2;Q5A8U6	Q5A8M2;Q5A8U6	Q5A8M2_CANAL Uncharacterized protein OS=Candida albicans (strain SC5314 / ATCC MYA-2876) GN=orf19.5727 PE=4 SV=1;Q5A8U6_CANAL Uncharacterized protein OS=Candida albicans (strain SC5314 / ATCC MYA-2876) GN=CaO19.5727 PE=4 SV=1	unknown	unknown function
+	1.69148	2.40891	Q5A5V5	Q5A5V5	Q5A5V5_CANAL Potential Endonuclease/Exonuclease/Phosphatase OS=Candida albicans (strain SC5314 / ATCC MYA-2876) GN=EEP1 PE=4 SV=1	unknown
+	2.02809	2.39249	Q5A1D3	Q5A1D3	ERK1_CANAL Extracellular signal-regulated kinase 1 OS=Candida albicans (strain SC5314 / ATCC MYA-2876) GN=CEK1 PE=1 SV=2	mitochondrion	ERK-family protein kinase; required for wild-type yeast-hypha switch, mating efficiency, virulence in mice; Cst20-Hst7-Cek1-Cph1 MAPK pathway regulates mating, and invasive hyphal growth under some conditions; Spider biofilm induced
+	1.51467	2.37605	Q5AEI0	Q5AEI0	Q5AEI0_CANAL Methylenetetrahydrofolate reductase OS=Candida albicans (strain SC5314 / ATCC MYA-2876) GN=MET13 PE=3 SV=1	mitochondrion	Putative methionine biosynthesis protein; ketoconazole-induced; amphotericin B repressed; Spider biofilm repressed
+	3.17883	2.37051	Q59Z47;Q59ZB0;Q59Z48	Q59Z47	Q59Z47_CANAL Uncharacterized protein OS=Candida albicans (strain SC5314 / ATCC MYA-2876) GN=AQR3 PE=4 SV=1	unknown	unknown
+	2.73375	2.35168	Q59K85	Q59K85	Q59K85_CANAL Uncharacterized protein OS=Candida albicans (strain SC5314 / ATCC MYA-2876) GN=orf19.3516 PE=4 SV=1	unknown	unknown
+	1.65767	2.34402	Q5APL9	Q5APL9	Q5APL9_CANAL Uncharacterized protein OS=Candida albicans (strain SC5314 / ATCC MYA-2876) GN=HEM14 PE=4 SV=1	mitochondrial inner mmebrane	Putative protoporphyrinogen oxidase; involved in heme biosynthesis; predicted Kex2p substrate; iron regulated transcript; Yfh1-induced; Hap43-repressed; rat catheter biofilm repressed
+	3.3106	2.32727	Q5AJ80	Q5AJ80	Q5AJ80_CANAL Potential GTP/GDP exchange factor for ARF OS=Candida albicans (strain SC5314 / ATCC MYA-2876) GN=CaO19.1713 PE=4 SV=1	unknown	afr function
+	3.32017	2.32484	Q59KD7;Q59K36;Q59K35	Q59KD7;Q59K36	Q59KD7_CANAL Uncharacterized protein OS=Candida albicans (strain SC5314 / ATCC MYA-2876) GN=orf19.1985 PE=4 SV=1;Q59K36_CANAL Uncharacterized protein OS=Candida albicans (strain SC5314 / ATCC MYA-2876) GN=CaO19.1984 PE=4 SV=1	unknown	unknown
+	2.11715	2.32307	P28870	P28870	FKBP_CANAL FK506-binding protein 1 OS=Candida albicans (strain SC5314 / ATCC MYA-2876) GN=RBP1 PE=1 SV=2	mitochondrion	Peptidyl-prolyl cis-trans isomerase; rapamycin-binding protein; homozygous null mutation confers rapamycin resistance; regulated by Gcn4p; macrophage-induced protein; repressed in response to 3-AT; functional homolog of S. cerevisiae Rbp1p
+	3.50693	2.31075	Q5ABC8	Q5ABC8	Q5ABC8_CANAL Uncharacterized protein OS=Candida albicans (strain SC5314 / ATCC MYA-2876) GN=DLD1 PE=4 SV=1	mitochondrial membrane	Ortholog(s) have mitochondrial membrane localization
+	2.50669	2.23971	Q5AAQ7	Q5AAQ7	Q5AAQ7_CANAL Potential peroxisomal adenine nucleotide transporter protein OS=Candida albicans (strain SC5314 / ATCC MYA-2876) GN=ANT1 PE=3 SV=1	unknown	Similar to bacterial DnaJ; transcript upregulated in low iron; flow model biofilm induced; Spider biofilm induced
+	1.80813	2.2371	Q5AJ75	Q5AJ75	Q5AJ75_CANAL Uncharacterized protein OS=Candida albicans (strain SC5314 / ATCC MYA-2876) GN=orf19.1717 PE=3 SV=1	unknown	unknown
+	2.51838	2.1799	Q59KT8;Q59KS0;Q59JQ8	Q59KT8;Q59KS0	Q59KT8_CANAL Uncharacterized protein OS=Candida albicans (strain SC5314 / ATCC MYA-2876) GN=orf19.371 PE=4 SV=1;Q59KS0_CANAL Uncharacterized protein OS=Candida albicans (strain SC5314 / ATCC MYA-2876) GN=CaO19.371 PE=4 SV=1	unknwon	unknown
+	2.4746	2.17489	Q5A018;Q5A070	Q5A018;Q5A070	Q5A018_CANAL Uncharacterized protein OS=Candida albicans (strain SC5314 / ATCC MYA-2876) GN=orf19.4370 PE=4 SV=1;Q5A070_CANAL Uncharacterized protein OS=Candida albicans (strain SC5314 / ATCC MYA-2876) GN=CaO19.4370 PE=4 SV=1	unknown	unknown
+	2.62737	2.15557	Q59YN4;Q59YD3	Q59YN4;Q59YD3	Q59YN4_CANAL Likely mitochondrial carrier protein OS=Candida albicans (strain SC5314 / ATCC MYA-2876) GN=orf19.1393 PE=3 SV=1;Q59YD3_CANAL Likely mitochondrial carrier protein OS=Candida albicans (strain SC5314 / ATCC MYA-2876) GN=CaO19.1393 PE=3 SV=1	Mitochondria	Ortholog(s) have NAD transporter activity, pyruvate secondary active transmembrane transporter activity, role in NAD transmembrane transport, mitochondrial pyruvate transport and endoplasmic reticulum, mitochondrion localization
+	2.51582	2.14608	Q5A2C4	Q5A2C4	Q5A2C4_CANAL Likely mitochondrial carrier protein OS=Candida albicans (strain SC5314 / ATCC MYA-2876) GN=MTM1 PE=3 SV=1	mitochondria	Ortholog(s) have metallochaperone activity, pyridoxal phosphate binding activity, role in manganese ion transport, pyridoxal phosphate transport and mitochondrion localization
+	2.42754	2.13755	Q5A4Z2	Q5A4Z2	Q5A4Z2_CANAL DnaJ-like protein OS=Candida albicans (strain SC5314 / ATCC MYA-2876) GN=XDJ1 PE=3 SV=1	intergral component of mitochondrial outer membrane	Putative DnaJ-like chaperone; Hap43-repressed gene
+	1.71312	2.11595	Q5A1R0;Q5A1W7	Q5A1R0;Q5A1W7	Q5A1R0_CANAL Likely protein kinase OS=Candida albicans (strain SC5314 / ATCC MYA-2876) GN=SNF1 PE=4 SV=1;Q5A1W7_CANAL Likely protein kinase OS=Candida albicans (strain SC5314 / ATCC MYA-2876) GN=SNF1 PE=4 SV=1	mitochondrion	Essential protein; functional homolog of S. cerevisiae Snf1p regulator of sugar metabolism; constitutively expressed; Thr208 phosphorylation may have regulatory role; up-regulation associated with azole resistance; has polyhistidine tract
+	1.89528	2.10786	Q59R01	Q59R01	Q59R01_CANAL Potential mRNA deadenylase and CCR4-NOT complex subunit Cdc39p OS=Candida albicans (strain SC5314 / ATCC MYA-2876) GN=CDC39 PE=4 SV=1	CCR4-NOT complex
+	2.68672	2.1009	Q5AEJ6	Q5AEJ6	Q5AEJ6_CANAL Potential long chain fatty acyl-CoA synthetase OS=Candida albicans (strain SC5314 / ATCC MYA-2876) GN=FAA21 PE=4 SV=1	Mitochondria	Predicted acyl CoA synthetase; upregulated upon phagocytosis; transcript regulated by Nrg1 and Mig1
+	2.0261	2.08202	Q5AFN8	Q5AFN8	CCW14_CANAL Covalently-linked cell wall protein 14 OS=Candida albicans (strain SC5314 / ATCC MYA-2876) GN=SSR1 PE=1 SV=1	mitochondria	Beta-glucan associated ser/thr rich cell-wall protein with a role in cell wall structure; GPI anchor; similar mRNA abundance in yeast-form and germ tubes; detected at germ tube plasma membrane; repressed in cells treated with Congo Red
+	2.51243	2.06575	Q5A0W3	Q5A0W3	Q5A0W3_CANAL Glycerol-3-phosphate dehydrogenase OS=Candida albicans (strain SC5314 / ATCC MYA-2876) GN=GUT2 PE=3 SV=1	integral component of mitochondrial outer membrane	Glycerol-3-phosphate dehydrogenase; Plc1p-regulated; rat catheter biofilm induced; Spider biofilm induced
+	3.46232	2.05654	Q5A888	Q5A888	Q5A888_CANAL Uncharacterized protein OS=Candida albicans (strain SC5314 / ATCC MYA-2876) GN=ERG27 PE=4 SV=1	mitochondrial outer membrane	3-Keto sterol reductase of ergosterol biosynthesis; acts in C-4 sterol demethylation with Erg25p and Erg26p; possible drug target, essential for viability; functional homolog of S. cerevisiae Erg27p
+	2.39071	2.05173	Q59K49	Q59K49	Q59K49_CANAL Uncharacterized protein OS=Candida albicans (strain SC5314 / ATCC MYA-2876) GN=orf19.1592 PE=4 SV=1	mitochondrion	unknown
+	2.45446	2.03251	Q59SI2	Q59SI2	TIM14_CANAL Mitochondrial import inner membrane translocase subunit TIM14 OS=Candida albicans (strain SC5314 / ATCC MYA-2876) GN=PAM18 PE=3 SV=1	mitochodnria innmer memrbane	import
+	3.41539	2.01017	Q5AD84	Q5AD84	Q5AD84_CANAL Uncharacterized protein OS=Candida albicans (strain SC5314 / ATCC MYA-2876) GN=CaO19.9663 PE=4 SV=1	mitochondrion outer membrane	yeast: Catalyzes the ATP-dependent dehydration of threonylcarbamoyladenosine at position 37 (t6A37) to form cyclic t6A37 (ct6A37) in tRNAs that read codons beginning with adenine
+	2.29205	2.00538	Q5AHI5	Q5AHI5	Q5AHI5_CANAL Uncharacterized protein OS=Candida albicans (strain SC5314 / ATCC MYA-2876) GN=CaO19.811 PE=4 SV=1	mitochondia	unknown
+	2.80078	1.995	Q5APF5	Q5APF5	Q5APF5_CANAL Probable mitochondrial transport protein OS=Candida albicans (strain SC5314 / ATCC MYA-2876) GN=orf19.4811 PE=3 SV=1	mitochondrial membrane	Putative tricarboxylate carrier family protein; localized to the mitochondrial membrane
+	3.73907	1.96491	Q5ACZ8	Q5ACZ8	Q5ACZ8_CANAL Probable vacuolar NRAMP iron transporter OS=Candida albicans (strain SC5314 / ATCC MYA-2876) GN=SMF3 PE=4 SV=1	mitochondrion	Ortholog(s) have inorganic cation transmembrane transporter activity and role in cellular cobalt ion homeostasis, cellular manganese ion homeostasis, cobalt ion transport, manganese ion transport
+	2.48379	1.96238	Q5AHG9	Q5AHG9	Q5AHG9_CANAL Uncharacterized protein OS=Candida albicans (strain SC5314 / ATCC MYA-2876) GN=CaO19.827 PE=4 SV=1	unknown	unknown
+	3.41673	1.9558	Q5ABB3	Q5ABB3	Q5ABB3_CANAL 3-methyl-2-oxobutanoate hydroxymethyltransferase OS=Candida albicans (strain SC5314 / ATCC MYA-2876) GN=ECM31 PE=3 SV=1	mitochondrion	Ortholog(s) have 3-methyl-2-oxobutanoate hydroxymethyltransferase activity, role in pantothenate biosynthetic process, respiratory chain complex IV assembly and mitochondrion localization
+	1.97105	1.95252	Q59KM6	Q59KM6	Q59KM6_CANAL Uncharacterized protein OS=Candida albicans (strain SC5314 / ATCC MYA-2876) GN=PEX22 PE=4 SV=1	unknown	unknown
+	3.11465	1.95105	Q59Y33	Q59Y33	Q59Y33_CANAL Uncharacterized protein OS=Candida albicans (strain SC5314 / ATCC MYA-2876) GN=ERG9 PE=4 SV=1	mitochondrial outer membrane	Putative farnesyl-diphosphate farnesyl transferase (squalene synthase); sterol biosynthesis pathway; likely essential for growth; regulated by fluconazole, lovastatin; amphotericin B, caspofungin repressed; Spider biofilm repressed
+	2.82314	1.9456	Q5AQ61	Q5AQ61	Q5AQ61_CANAL Uncharacterized protein OS=Candida albicans (strain SC5314 / ATCC MYA-2876) GN=HEM14 PE=4 SV=1	mitochondrial inner mmebrane	Putative protoporphyrinogen oxidase; involved in heme biosynthesis; predicted Kex2p substrate; iron regulated transcript; Yfh1-induced; Hap43-repressed; rat catheter biofilm repressed
+	1.96516	1.86154	Q5A1L4;Q59JN3	Q5A1L4;Q59JN3	Q5A1L4_CANAL Mitochondrial inner membrane protease subunit 2 OS=Candida albicans (strain SC5314 / ATCC MYA-2876) GN=IMP2 PE=3 SV=1;Q59JN3_CANAL Mitochondrial inner membrane protease subunit 2 OS=Candida albicans (strain SC5314 / ATCC MYA-2876) GN=IMP2 PE=3	mitochondrial inner membrane	Predicted subunit of the mitochondrial inner membrane peptidase complex involved in protein targeting to mitochondria
+	3.2046	1.79483	Q59ZS4	Q59ZS4	Q59ZS4_CANAL Possible mitochondrial protein OS=Candida albicans (strain SC5314 / ATCC MYA-2876) GN=SAM35 PE=4 SV=1	mitochondrial outer membrane	Predicted component of the sorting and assembly machinery (SAM complex) of the mitochondrial outer membrane, involved in protein import into mitochondria
+	2.24207	1.79457	Q5AMM6	Q5AMM6	Q5AMM6_CANAL Uncharacterized protein OS=Candida albicans (strain SC5314 / ATCC MYA-2876) GN=TIM12 PE=3 SV=1	Mitochondrial inner membrane	Predicted component of the TIM22 complex, involved in protein import into mitochondrial inner membrane; flow model biofilm induced
+	2.66384	1.7887	Q59SB3;Q59S82	Q59SB3;Q59S82	Q59SB3_CANAL Uncharacterized protein OS=Candida albicans (strain SC5314 / ATCC MYA-2876) GN=CaO19.10962 PE=4 SV=1;Q59S82_CANAL Uncharacterized protein OS=Candida albicans (strain SC5314 / ATCC MYA-2876) GN=orf19.3458 PE=4 SV=1	mitochondrion	Ortholog(s) have role in late endosome to vacuole transport via multivesicular body sorting pathway, protein targeting to vacuole and Golgi apparatus, Vps55/Vps68 complex, fungal-type vacuole membrane, mitochondrion localization
+	2.4321	1.77421	Q59Q38	Q59Q38	PNG1_CANAL Peptide-N(4)-(N-acetyl-beta-glucosaminyl)asparagine amidase OS=Candida albicans (strain SC5314 / ATCC MYA-2876) GN=PNG1 PE=3 SV=1	mitochondrion	Putative peptide N-glycanase; induced by nitric oxide independent of Yhb1p
+	2.03277	1.76731	Q59QX0	Q59QX0	Q59QX0_CANAL Potential peroxisomal membrane protein Pex11p OS=Candida albicans (strain SC5314 / ATCC MYA-2876) GN=PEX11 PE=4 SV=1	mitochondrion	Putative peroxisomal membrane protein; role in fatty acid oxidation; expression is Tac1-regulated; Hms1p-dependent induction by geldamycin; Spider biofilm induced
+	2.09377	1.74601	Q5A328	Q5A328	Q5A328_CANAL Mitochondrial pyruvate carrier OS=Candida albicans (strain SC5314 / ATCC MYA-2876) GN=orf19.6435 PE=3 SV=1	mitochodnria inner memrbane	Highly conserved subunit of mitochondrial pyruvate carrier; Hap43-repressed; Spider biofilm repressed
+	2.17885	1.74596	Q5AL11	Q5AL11	Q5AL11_CANAL Potential mitochondrial aspartate-glutamate transporter OS=Candida albicans (strain SC5314 / ATCC MYA-2876) GN=AGC1 PE=3 SV=1	vacuole - mitochondrion contact site in yeast	Putative mitochondrial carrier protein; transcript is alkaline upregulated rat catheter biofilm induced
+	2.26779	1.74021	Q5AFD5	Q5AFD5	Q5AFD5_CANAL NADPH--cytochrome P450 reductase OS=Candida albicans (strain SC5314 / ATCC MYA-2876) GN=NCP1 PE=3 SV=1	mitochondrial outer membrane	NADPH-cytochrome P450 reductase, acts with Erg11p in sterol 14 alpha-demethylation in ergosterol biosynthesis; subject to hypoxic regulation; ketoconazole-induced; caspofungin repressed
+	2.23373	1.73681	Q5AK88	Q5AK88	Q5AK88_CANAL Uncharacterized protein OS=Candida albicans (strain SC5314 / ATCC MYA-2876) GN=orf19.3932 PE=4 SV=1	mitochondrion	Predicted RNA binding protein; stationary phase enriched; induced in core caspofungin response; induced by nitric oxide independent of Yhb1; repressed in ssr1 null; ketoconazole, hypoxia induced; Spider biofilm induced
+	2.91317	1.72578	Q5AFI6	Q5AFI6	Q5AFI6_CANAL Potential mitochondrial S-adenosylmethionine transporter OS=Candida albicans (strain SC5314 / ATCC MYA-2876) GN=PET8 PE=3 SV=1	mitochondrial inner membrane	S-adenosylmethionine transporter of the mitochondrial inner membrane; mitochondrial carrier family; predicted role in biotin biosynthesis and respiratory growth; Spider biofilm repressed
+	4.2345	1.71841	Q5A388	Q5A388	Q5A388_CANAL Uncharacterized protein OS=Candida albicans (strain SC5314 / ATCC MYA-2876) GN=PTC5 PE=3 SV=1	mitochondrial intermembrane space	Mitochondrial protein phosphatase of the Type 2C-related family (serine/threonine-specific), involved in drug response and cadmium tolerance
+	3.12228	1.68626	Q5APC3	Q5APC3	Q5APC3_CANAL Uncharacterized protein OS=Candida albicans (strain SC5314 / ATCC MYA-2876) GN=orf19.4842 PE=4 SV=1	unknown
+	2.41084	1.67831	Q59NV8	Q59NV8	Q59NV8_CANAL Potential mitochondrial chaperonin OS=Candida albicans (strain SC5314 / ATCC MYA-2876) GN=CaO19.11620 PE=4 SV=1	mitochondria	mitochondrial organisation
+	3.17365	1.62841	Q59X89	Q59X89	Q59X89_CANAL Likely rab family GTP-binding protein OS=Candida albicans (strain SC5314 / ATCC MYA-2876) GN=VPS21 PE=4 SV=1	mitochondrial outer membrane	Late endosomal Rab small monomeric GTPase involved in transport of endocytosed proteins to the vacuole; involved in filamentous growth and virulence; Spider biofilm induced
+	2.4306	1.61557	Q5AEC9	Q5AEC9	Q5AEC9_CANAL Potential mitochondrial nonproton-pumping NADH dehydrogenase OS=Candida albicans (strain SC5314 / ATCC MYA-2876) GN=NDE1 PE=4 SV=1	mitochondrial membrane	Putative NADH dehydrogenase; may act alternatively to complex I in respiration; caspofungin repressed; rat catheter biofilm induced; Spider biofilm repressed
+	3.35039	1.54359	Q5AFJ6;CON__Q2KIF2	Q5AFJ6	Q5AFJ6_CANAL Uncharacterized protein OS=Candida albicans (strain SC5314 / ATCC MYA-2876) GN=PEL1 PE=4 SV=1	mitochondrial membrane	Predicted enzyme of mitochondrial phospholipid biosynthesis; rat catheter and flow model biofilm induced
+	3.32045	1.4955	P83778	P83778	MDHC_CANAL Malate dehydrogenase, cytoplasmic OS=Candida albicans (strain SC5314 / ATCC MYA-2876) GN=MDH1 PE=1 SV=2	mitochondrial matrix	Predicted malate dehydrogenase precursor; macrophage-induced transcript; protein present in exponential and stationary growth phase yeast cultures; Spider biofilm repressed
+	3.35662	1.47935	Q5A672	Q5A672	Q5A672_CANAL Uncharacterized protein OS=Candida albicans (strain SC5314 / ATCC MYA-2876) GN=GOA1 PE=4 SV=1	mitochondrion	Protein required for respiratory growth, resistance to oxidants, chlamydospore formation, hyphal growth under some conditions, and virulence; relocalizes from the cytoplasm to the mitochondrion during oxidative or osmotic stress
+	2.54289	1.8374	Q59U86	Q59U86	Q59U86_CANAL Uncharacterized protein OS=Candida albicans (strain SC5314 / ATCC MYA-2876) GN=CaO19.1865 PE=3 SV=1
+	2.33223	1.83401	Q59VH9	Q59VH9	Q59VH9_CANAL Obg-like ATPase 1 OS=Candida albicans (strain SC5314 / ATCC MYA-2876) GN=OLA1 PE=3 SV=1
+	1.90152	1.82963	Q5A0N5	Q5A0N5	Q5A0N5_CANAL Probable ubiquitin ligase Tom1p OS=Candida albicans (strain SC5314 / ATCC MYA-2876) GN=TOM1 PE=4 SV=1
+	2.85716	1.82576	Q5AKW2	Q5AKW2	Q5AKW2_CANAL Uncharacterized protein OS=Candida albicans (strain SC5314 / ATCC MYA-2876) GN=MYO2 PE=3 SV=1
+	2.34553	1.8139	Q5ACV0	Q5ACV0	Q5ACV0_CANAL Potential mitochondrial coenzyme A transporter OS=Candida albicans (strain SC5314 / ATCC MYA-2876) GN=LEU5 PE=3 SV=1
+	3.02437	1.81274	Q5A9Q4;Q5A8Y1	Q5A9Q4;Q5A8Y1	Q5A9Q4_CANAL Potential mitochondrial Complex I assembly chaperone OS=Candida albicans (strain SC5314 / ATCC MYA-2876) GN=CIA30 PE=4 SV=1;Q5A8Y1_CANAL Potential mitochondrial Complex I assembly chaperone OS=Candida albicans (strain SC5314 / ATCC MYA-2876) G
+	1.94473	1.80129	Q5A282	Q5A282	Q5A282_CANAL Potential ABC transporter OS=Candida albicans (strain SC5314 / ATCC MYA-2876) GN=ADP1 PE=4 SV=1
+	3.2046	1.79483	Q59ZS4	Q59ZS4	Q59ZS4_CANAL Possible mitochondrial protein OS=Candida albicans (strain SC5314 / ATCC MYA-2876) GN=SAM35 PE=4 SV=1
+	2.24207	1.79457	Q5AMM6	Q5AMM6	Q5AMM6_CANAL Uncharacterized protein OS=Candida albicans (strain SC5314 / ATCC MYA-2876) GN=TIM12 PE=3 SV=1
+	2.2833	1.79037	Q59X17	Q59X17	Q59X17_CANAL Potential long chain fatty acyl-CoA synthetase OS=Candida albicans (strain SC5314 / ATCC MYA-2876) GN=FAA2-1 PE=4 SV=1
+	2.66384	1.7887	Q59SB3;Q59S82	Q59SB3;Q59S82	Q59SB3_CANAL Uncharacterized protein OS=Candida albicans (strain SC5314 / ATCC MYA-2876) GN=CaO19.10962 PE=4 SV=1;Q59S82_CANAL Uncharacterized protein OS=Candida albicans (strain SC5314 / ATCC MYA-2876) GN=orf19.3458 PE=4 SV=1
+	2.02249	1.78835	Q5AD74	Q5AD74	Q5AD74_CANAL Likely 26S proteasome regulatory particle subunit Rpn9p OS=Candida albicans (strain SC5314 / ATCC MYA-2876) GN=RPN9 PE=4 SV=1
+	3.76022	1.77525	Q5A320	Q5A320	Q5A320_CANAL Potential enoyl-CoA hydratase/isomerase OS=Candida albicans (strain SC5314 / ATCC MYA-2876) GN=DCI1 PE=4 SV=1
+	2.4321	1.77421	Q59Q38	Q59Q38	PNG1_CANAL Peptide-N(4)-(N-acetyl-beta-glucosaminyl)asparagine amidase OS=Candida albicans (strain SC5314 / ATCC MYA-2876) GN=PNG1 PE=3 SV=1
+	2.03277	1.76731	Q59QX0	Q59QX0	Q59QX0_CANAL Potential peroxisomal membrane protein Pex11p OS=Candida albicans (strain SC5314 / ATCC MYA-2876) GN=PEX11 PE=4 SV=1
+	4.99267	1.75959	Q59NL8	Q59NL8	Q59NL8_CANAL Uncharacterized protein OS=Candida albicans (strain SC5314 / ATCC MYA-2876) GN=orf19.6597 PE=4 SV=1
+	2.19881	1.75182	Q5A744	Q5A744	SDS23_CANAL Protein SDS23 OS=Candida albicans (strain SC5314 / ATCC MYA-2876) GN=SDS23 PE=2 SV=1
+	2.09377	1.74601	Q5A328	Q5A328	Q5A328_CANAL Mitochondrial pyruvate carrier OS=Candida albicans (strain SC5314 / ATCC MYA-2876) GN=orf19.6435 PE=3 SV=1
+	2.17885	1.74596	Q5AL11	Q5AL11	Q5AL11_CANAL Potential mitochondrial aspartate-glutamate transporter OS=Candida albicans (strain SC5314 / ATCC MYA-2876) GN=AGC1 PE=3 SV=1
+	2.26779	1.74021	Q5AFD5	Q5AFD5	Q5AFD5_CANAL NADPH--cytochrome P450 reductase OS=Candida albicans (strain SC5314 / ATCC MYA-2876) GN=NCP1 PE=3 SV=1
+	2.23373	1.73681	Q5AK88	Q5AK88	Q5AK88_CANAL Uncharacterized protein OS=Candida albicans (strain SC5314 / ATCC MYA-2876) GN=orf19.3932 PE=4 SV=1
+	2.19819	1.73222	Q59LS4;Q59KD3	Q59LS4;Q59KD3	Q59LS4_CANAL Sterol C-14 reductase OS=Candida albicans (strain SC5314 / ATCC MYA-2876) GN=ERG24 PE=4 SV=1;Q59KD3_CANAL C-14 sterol reductase (Fragment) OS=Candida albicans (strain SC5314 / ATCC MYA-2876) GN=ERG24 PE=4 SV=1
+	2.20364	1.73159	Q5AML1	Q5AML1	EIF3C_CANAL Eukaryotic translation initiation factor 3 subunit C OS=Candida albicans (strain SC5314 / ATCC MYA-2876) GN=NIP1 PE=3 SV=1
+	2.57106	1.72841	Q5AMT2	Q5AMT2	BGL2_CANAL Glucan 1,3-beta-glucosidase BGL2 OS=Candida albicans (strain SC5314 / ATCC MYA-2876) GN=BGL2 PE=1 SV=1
+	2.91317	1.72578	Q5AFI6	Q5AFI6	Q5AFI6_CANAL Potential mitochondrial S-adenosylmethionine transporter OS=Candida albicans (strain SC5314 / ATCC MYA-2876) GN=PET8 PE=3 SV=1
+	4.2345	1.71841	Q5A388	Q5A388	Q5A388_CANAL Uncharacterized protein OS=Candida albicans (strain SC5314 / ATCC MYA-2876) GN=PTC5 PE=3 SV=1
+	2.41009	1.6882	Q5AC74	Q5AC74	Q5AC74_CANAL Uncharacterized protein OS=Candida albicans (strain SC5314 / ATCC MYA-2876) GN=MDL2 PE=4 SV=1
+	3.12228	1.68626	Q5APC3	Q5APC3	Q5APC3_CANAL Uncharacterized protein OS=Candida albicans (strain SC5314 / ATCC MYA-2876) GN=orf19.4842 PE=4 SV=1
+	2.41084	1.67831	Q59NV8	Q59NV8	Q59NV8_CANAL Potential mitochondrial chaperonin OS=Candida albicans (strain SC5314 / ATCC MYA-2876) GN=CaO19.11620 PE=4 SV=1
+	2.44811	1.66742	Q5AL24	Q5AL24	Q5AL24_CANAL Uncharacterized protein OS=Candida albicans (strain SC5314 / ATCC MYA-2876) GN=orf19.4953 PE=4 SV=1
+	2.82995	1.63896	Q5AC34	Q5AC34	Q5AC34_CANAL Signal recognition particle subunit SRP72 OS=Candida albicans (strain SC5314 / ATCC MYA-2876) GN=SRP72 PE=3 SV=1
+	3.17365	1.62841	Q59X89	Q59X89	Q59X89_CANAL Likely rab family GTP-binding protein OS=Candida albicans (strain SC5314 / ATCC MYA-2876) GN=VPS21 PE=4 SV=1
+	2.4306	1.61557	Q5AEC9	Q5AEC9	Q5AEC9_CANAL Potential mitochondrial nonproton-pumping NADH dehydrogenase OS=Candida albicans (strain SC5314 / ATCC MYA-2876) GN=NDE1 PE=4 SV=1
+	3.04639	1.60942	Q5AJD0	Q5AJD0	DBP5_CANAL ATP-dependent RNA helicase DBP5 OS=Candida albicans (strain SC5314 / ATCC MYA-2876) GN=DBP5 PE=3 SV=1
+	3.81774	1.58103	Q5A2X3	Q5A2X3	Q5A2X3_CANAL Uncharacterized protein OS=Candida albicans (strain SC5314 / ATCC MYA-2876) GN=UBA1 PE=3 SV=1
+	3.65752	1.57203	Q92206	Q92206	ERG1_CANAL Squalene monooxygenase OS=Candida albicans (strain SC5314 / ATCC MYA-2876) GN=ERG1 PE=3 SV=1
+	3.35039	1.54359	Q5AFJ6;CON__Q2KIF2	Q5AFJ6	Q5AFJ6_CANAL Uncharacterized protein OS=Candida albicans (strain SC5314 / ATCC MYA-2876) GN=PEL1 PE=4 SV=1
+	3.32045	1.4955	P83778	P83778	MDHC_CANAL Malate dehydrogenase, cytoplasmic OS=Candida albicans (strain SC5314 / ATCC MYA-2876) GN=MDH1 PE=1 SV=2
+	3.35662	1.47935	Q5A672	Q5A672	Q5A672_CANAL Uncharacterized protein OS=Candida albicans (strain SC5314 / ATCC MYA-2876) GN=GOA1 PE=4 SV=1
+	3.73602	-1.60829	Q5ALY2;Q5AMD1	Q5ALY2;Q5AMD1	Q5ALY2_CANAL Potential epsin-like clathrin-binding protein OS=Candida albicans (strain SC5314 / ATCC MYA-2876) GN=ENT2 PE=4 SV=1;Q5AMD1_CANAL Potential epsin-like clathrin-binding protein OS=Candida albicans (strain SC5314 / ATCC MYA-2876) GN=ENT2 PE=4 SV=
+	3.01868	-1.61106	Q59L18	Q59L18	Q59L18_CANAL Uncharacterized protein OS=Candida albicans (strain SC5314 / ATCC MYA-2876) GN=STT4 PE=3 SV=1
+	2.47714	-1.62669	O94030	O94030	MIA40_CANAL Mitochondrial intermembrane space import and assembly protein 40 OS=Candida albicans (strain SC5314 / ATCC MYA-2876) GN=MIA40 PE=3 SV=2
+	2.35838	-1.63667	Q5AFQ0	Q5AFQ0	Q5AFQ0_CANAL Likely cytosolic ribosomal protein S18 OS=Candida albicans (strain SC5314 / ATCC MYA-2876) GN=RPS18 PE=3 SV=1
+	2.5824	-1.6668	Q5AF54	Q5AF54	TIM13_CANAL Mitochondrial import inner membrane translocase subunit TIM13 OS=Candida albicans (strain SC5314 / ATCC MYA-2876) GN=TIM13 PE=3 SV=1
+	3.1425	-1.66772	Q59T35	Q59T35	Q59T35_CANAL Potential fumarate reductase OS=Candida albicans (strain SC5314 / ATCC MYA-2876) GN=OSM1 PE=4 SV=1
+	2.26137	-1.67545	Q59TT3;Q59TX2	Q59TT3;Q59TX2	Q59TT3_CANAL Uncharacterized protein OS=Candida albicans (strain SC5314 / ATCC MYA-2876) GN=PLD1 PE=4 SV=1;Q59TX2_CANAL Uncharacterized protein OS=Candida albicans (strain SC5314 / ATCC MYA-2876) GN=PLD1 PE=4 SV=1
+	2.2275	-1.6779	Q5A9G7;O94069	Q5A9G7;O94069	Q5A9G7_CANAL 5-aminolevulinate synthase OS=Candida albicans (strain SC5314 / ATCC MYA-2876) GN=HEM1 PE=3 SV=1;HEM1_CANAL 5-aminolevulinate synthase, mitochondrial OS=Candida albicans (strain SC5314 / ATCC MYA-2876) GN=HEM1 PE=3 SV=1
+	2.27712	-1.67885	Q5AK82	Q5AK82	Q5AK82_CANAL Likely mitochondrial ribosomal protein Rsm26p OS=Candida albicans (strain SC5314 / ATCC MYA-2876) GN=RSM26 PE=4 SV=1
+	2.98826	-1.68783	Q59QH2	Q59QH2	Q59QH2_CANAL Uncharacterized protein OS=Candida albicans (strain SC5314 / ATCC MYA-2876) GN=CSH1 PE=4 SV=1
+	2.87124	-1.68858	Q59VY3	Q59VY3	Q59VY3_CANAL Galactose-1-phosphate uridylyltransferase OS=Candida albicans (strain SC5314 / ATCC MYA-2876) GN=GAL7 PE=3 SV=1
+	2.33544	-1.69489	Q5APG0	Q5APG0	Q5APG0_CANAL Uncharacterized protein OS=Candida albicans (strain SC5314 / ATCC MYA-2876) GN=orf19.4805 PE=4 SV=1
+	2.87413	-1.71412	Q5A400	Q5A400	Q5A400_CANAL Uncharacterized protein OS=Candida albicans (strain SC5314 / ATCC MYA-2876) GN=orf19.7310 PE=4 SV=1
+	2.54071	-1.73518	Q59LB5	Q59LB5	Q59LB5_CANAL Likely mitochondrial ribosomal protein (E. coli L14) OS=Candida albicans (strain SC5314 / ATCC MYA-2876) GN=MRPL38 PE=3 SV=1
+	2.56816	-1.75252	Q5A3P6	Q5A3P6	PKH2_CANAL Serine/threonine-protein kinase PKH2 OS=Candida albicans (strain SC5314 / ATCC MYA-2876) GN=PKH2 PE=1 SV=1
+	2.5995	-1.76484	Q5AH46	Q5AH46	Q5AH46_CANAL Likely Ser/Thr protein kinase OS=Candida albicans (strain SC5314 / ATCC MYA-2876) GN=CaO19.13845 PE=4 SV=1
+	2.17595	-1.76526	Q59XU5	Q59XU5	RAS1_CANAL Ras-like protein 1 OS=Candida albicans (strain SC5314 / ATCC MYA-2876) GN=RAS1 PE=3 SV=1
+	2.19554	-1.76792	Q5A424	Q5A424	Q5A424_CANAL Uncharacterized protein OS=Candida albicans (strain SC5314 / ATCC MYA-2876) GN=orf19.7283 PE=4 SV=1
+	2.1891	-1.79494	Q5AEC2	Q5AEC2	Q5AEC2_CANAL Uncharacterized protein OS=Candida albicans (strain SC5314 / ATCC MYA-2876) GN=ALT1 PE=4 SV=1
+	2.58491	-1.7952	Q5A5B0	Q5A5B0	Q5A5B0_CANAL Uncharacterized protein OS=Candida albicans (strain SC5314 / ATCC MYA-2876) GN=ENA21 PE=3 SV=1
+	2.64201	-1.818	P82612	P82612	PMGY_CANAL Phosphoglycerate mutase OS=Candida albicans (strain SC5314 / ATCC MYA-2876) GN=GPM1 PE=1 SV=3
+	2.27858	-1.82921	Q5ADT0	Q5ADT0	Q5ADT0_CANAL Uncharacterized protein OS=Candida albicans (strain SC5314 / ATCC MYA-2876) GN=SLK19 PE=4 SV=1
+	2.44968	-1.83322	Q5A8Y6	Q5A8Y6	Q5A8Y6_CANAL Likely mitochondrial ribosomal protein (E. coli L13) OS=Candida albicans (strain SC5314 / ATCC MYA-2876) GN=MRPL23 PE=3 SV=1
+	1.81709	-1.88154	Q5A0A8	Q5A0A8	Q5A0A8_CANAL Uncharacterized protein OS=Candida albicans (strain SC5314 / ATCC MYA-2876) GN=MAM33 PE=4 SV=1
+	1.87489	-1.90406	Q5A3J1	Q5A3J1	RM51_CANAL 54S ribosomal protein L51, mitochondrial OS=Candida albicans (strain SC5314 / ATCC MYA-2876) GN=MRPL51 PE=3 SV=1
+	2.69107	-1.91086	P0CY24	P0CY24	STE20_CANAL Serine/threonine-protein kinase CST20 OS=Candida albicans (strain SC5314 / ATCC MYA-2876) GN=CST20 PE=3 SV=1
+	2.43269	-1.92125	Q59LP4	Q59LP4	Q59LP4_CANAL Uncharacterized protein OS=Candida albicans (strain SC5314 / ATCC MYA-2876) GN=CaO19.6160 PE=4 SV=1
+	2.05551	-1.92489	Q59WW8	Q59WW8	Q59WW8_CANAL Glutathione peroxidase OS=Candida albicans (strain SC5314 / ATCC MYA-2876) GN=GPX2 PE=3 SV=1
+	2.16268	-1.92603	Q5ADH8	Q5ADH8	Q5ADH8_CANAL Likely mitochondrial ribosomal protein L16 OS=Candida albicans (strain SC5314 / ATCC MYA-2876) GN=MRPL16 PE=3 SV=1
+	2.61498	-1.94697	Q5A6S0	Q5A6S0	Q5A6S0_CANAL Likely mitochondrial ribosomal protein MRPL40p OS=Candida albicans (strain SC5314 / ATCC MYA-2876) GN=MRPL40 PE=4 SV=1
+	2.91468	-1.94966	Q59NL3	Q59NL3	Q59NL3_CANAL Potential mitochondrial protein Fmp53 OS=Candida albicans (strain SC5314 / ATCC MYA-2876) GN=FMP53 PE=4 SV=1
+	3.65399	-1.95545	Q59RB8	Q59RB8	Q59RB8_CANAL Isocitrate lyase OS=Candida albicans (strain SC5314 / ATCC MYA-2876) GN=ICL1 PE=3 SV=1
+	1.78782	-1.95652	Q5A922	Q5A922	AIM9_CANAL Altered inheritance of mitochondria protein 9, mitochondrial OS=Candida albicans (strain SC5314 / ATCC MYA-2876) GN=AIM9 PE=3 SV=1
+	1.84457	-1.95757	Q5A4C1	Q5A4C1	Q5A4C1_CANAL Uncharacterized protein OS=Candida albicans (strain SC5314 / ATCC MYA-2876) GN=CaO19.1240 PE=4 SV=1
+	2.89447	-1.95993	Q59Q71	Q59Q71	Q59Q71_CANAL Uncharacterized protein OS=Candida albicans (strain SC5314 / ATCC MYA-2876) GN=FMT1 PE=4 SV=1
+	2.13175	-1.97316	Q59YU1	Q59YU1	AIM23_CANAL Altered inheritance of mitochondria protein 23, mitochondrial OS=Candida albicans (strain SC5314 / ATCC MYA-2876) GN=AIM23 PE=3 SV=1
+	2.05089	-1.9816	Q5A5B9	Q5A5B9	Q5A5B9_CANAL Likely mitochondrial ribosomal protein (E. coli L21) OS=Candida albicans (strain SC5314 / ATCC MYA-2876) GN=MRPL49 PE=4 SV=1
+	2.88709	-1.99317	P46273	P46273	PGK_CANAL Phosphoglycerate kinase OS=Candida albicans (strain SC5314 / ATCC MYA-2876) GN=PGK1 PE=3 SV=1
+	2.08254	-1.99457	Q5A3N5	Q5A3N5	Q5A3N5_CANAL Uncharacterized protein OS=Candida albicans (strain SC5314 / ATCC MYA-2876) GN=orf19.5235 PE=4 SV=1
+	1.80972	-1.99848	Q5AG80	Q5AG80	Q5AG80_CANAL Uncharacterized protein OS=Candida albicans (strain SC5314 / ATCC MYA-2876) GN=MSW1 PE=3 SV=1
+	2.48003	-2.00621	Q59M72	Q59M72	Q59M72_CANAL Potential signalling network protein OS=Candida albicans (strain SC5314 / ATCC MYA-2876) GN=CaO19.10999 PE=4 SV=1
+	1.64442	-2.01192	Q5AAK3	Q5AAK3	Q5AAK3_CANAL Likely mitochondrial ribosomal protein L6 OS=Candida albicans (strain SC5314 / ATCC MYA-2876) GN=MRPL6 PE=3 SV=1
+	1.92108	-2.01442	Q5AL46	Q5AL46	Q5AL46_CANAL Uncharacterized protein OS=Candida albicans (strain SC5314 / ATCC MYA-2876) GN=orf19.4931 PE=3 SV=1
+	1.87194	-2.02081	Q59LM8	Q59LM8	Q59LM8_CANAL Possible mitochondrial ribosomal large subunit protein MRP51p OS=Candida albicans (strain SC5314 / ATCC MYA-2876) GN=MRP51 PE=4 SV=1
+	1.85796	-2.02221	Q5ACG8	Q5ACG8	Q5ACG8_CANAL Likely mitochondrial ribosomal protein MRPL25p OS=Candida albicans (strain SC5314 / ATCC MYA-2876) GN=MRPL25 PE=4 SV=1
+	2.34447	-2.02937	Q59KG2	Q59KG2	RGI1_CANAL Respiratory growth induced protein 1 OS=Candida albicans (strain SC5314 / ATCC MYA-2876) GN=RGI1 PE=2 SV=1
+	1.58472	-2.03046	Q59KZ1	Q59KZ1	APE2_CANAL Aminopeptidase 2 OS=Candida albicans (strain SC5314 / ATCC MYA-2876) GN=APE2 PE=1 SV=2
+	3.04616	-2.03596	Q59KV8	Q59KV8	Q59KV8_CANAL Possible sphingolipid long chain base sensory protein OS=Candida albicans (strain SC5314 / ATCC MYA-2876) GN=LSP1 PE=4 SV=1
+	2.36452	-2.04193	G1UAZ9	G1UAZ9	G1UAZ9_CANAL Possible mitochondrial protein OS=Candida albicans (strain SC5314 / ATCC MYA-2876) GN=orf19.5158 PE=4 SV=1
+	1.84888	-2.04589	Q59Q83	Q59Q83	Q59Q83_CANAL Uncharacterized protein OS=Candida albicans (strain SC5314 / ATCC MYA-2876) GN=NIF3 PE=4 SV=1
+	1.66113	-2.04936	Q59ZF9	Q59ZF9	Q59ZF9_CANAL Likely mitochondrial ribosomal small subunit protein OS=Candida albicans (strain SC5314 / ATCC MYA-2876) GN=MRPS35 PE=4 SV=1
+	2.98231	-2.06661	Q59SZ3;Q59SI8	Q59SZ3;Q59SI8	Q59SZ3_CANAL Potential epsin-like clathrin-binding protein OS=Candida albicans (strain SC5314 / ATCC MYA-2876) GN=YAP180 PE=4 SV=1;Q59SI8_CANAL Potential epsin-like clathrin-binding protein OS=Candida albicans (strain SC5314 / ATCC MYA-2876) GN=YAP180 PE=4
+	2.14694	-2.07315	Q5A4B6	Q5A4B6	Q5A4B6_CANAL Uncharacterized protein OS=Candida albicans (strain SC5314 / ATCC MYA-2876) GN=CaO19.1246 PE=4 SV=1
+	1.76911	-2.08176	Q59VR1	Q59VR1	SKO1_CANAL Transcriptional regulator SKO1 OS=Candida albicans (strain SC5314 / ATCC MYA-2876) GN=SKO1 PE=1 SV=1
+	2.78458	-2.08261	Q59KM8	Q59KM8	DBF2_CANAL Cell cycle protein kinase DBF2 OS=Candida albicans (strain SC5314 / ATCC MYA-2876) GN=DBF2 PE=2 SV=1
+	1.89476	-2.08765	Q59RP7	Q59RP7	RM04_CANAL 54S ribosomal protein L4, mitochondrial OS=Candida albicans (strain SC5314 / ATCC MYA-2876) GN=MRPL4 PE=3 SV=1
+	1.67175	-2.09423	Q5AHG8	Q5AHG8	Q5AHG8_CANAL Likely mitochondrial ribosomal protein (E. coli L28) OS=Candida albicans (strain SC5314 / ATCC MYA-2876) GN=MRPL24 PE=4 SV=1
+	2.42764	-2.09494	Q59Z78;Q59Z16	Q59Z78;Q59Z16	Q59Z78_CANAL Uncharacterized protein OS=Candida albicans (strain SC5314 / ATCC MYA-2876) GN=CaO19.2284 PE=4 SV=1;Q59Z16_CANAL Uncharacterized protein OS=Candida albicans (strain SC5314 / ATCC MYA-2876) GN=orf19.2284 PE=4 SV=1
+	1.81428	-2.10142	Q5AH05	Q5AH05	Q5AH05_CANAL Uncharacterized protein OS=Candida albicans (strain SC5314 / ATCC MYA-2876) GN=MSK1 PE=4 SV=1
+	1.54001	-2.11482	Q5ANJ8	Q5ANJ8	Q5ANJ8_CANAL Potential bud site selection protein OS=Candida albicans (strain SC5314 / ATCC MYA-2876) GN=RAX1 PE=4 SV=1
+	2.83562	-2.12226	Q5A937	Q5A937	Q5A937_CANAL Potential mitochondrial ribosomal protein RSM27p OS=Candida albicans (strain SC5314 / ATCC MYA-2876) GN=RSM27 PE=4 SV=1
+	1.74644	-2.12253	Q59PD0	Q59PD0	Q59PD0_CANAL Likely mitochondrial ribosomal protein L15 OS=Candida albicans (strain SC5314 / ATCC MYA-2876) GN=MRPL151 PE=4 SV=1
+	1.89419	-2.12669	Q5A228	Q5A228	Q5A228_CANAL Potential pantothenate synthase OS=Candida albicans (strain SC5314 / ATCC MYA-2876) GN=PAN6 PE=4 SV=1
+	1.80403	-2.12828	Q59ZG0	Q59ZG0	Q59ZG0_CANAL Likely mitochondrial ribosomal small subunit protein MRPS35p OS=Candida albicans (strain SC5314 / ATCC MYA-2876) GN=CaO19.11043 PE=4 SV=1
+	3.02103	-2.14609	Q5AD47	Q5AD47	Q5AD47_CANAL Potential hexose transporter OS=Candida albicans (strain SC5314 / ATCC MYA-2876) GN=HGT6 PE=3 SV=1
+	1.8715	-2.15189	Q5A2E4;Q5A292	Q5A2E4;Q5A292	Q5A2E4_CANAL Uncharacterized protein OS=Candida albicans (strain SC5314 / ATCC MYA-2876) GN=CaO19.8079 PE=4 SV=1;Q5A292_CANAL Uncharacterized protein OS=Candida albicans (strain SC5314 / ATCC MYA-2876) GN=orf19.449 PE=4 SV=1
+	1.9055	-2.15436	Q59QC1	Q59QC1	Q59QC1_CANAL Likely mitochondrial ribosomal protein MRPL28p OS=Candida albicans (strain SC5314 / ATCC MYA-2876) GN=MRPL28 PE=4 SV=1
+	1.54175	-2.15889	Q5A4Z9	Q5A4Z9	Q5A4Z9_CANAL Likely mitochondrial ribosomal protein (E. coli LS6) OS=Candida albicans (strain SC5314 / ATCC MYA-2876) GN=MRP17 PE=4 SV=1
+	3.19921	-2.16065	Q5AK37	Q5AK37	Q5AK37_CANAL Uncharacterized protein OS=Candida albicans (strain SC5314 / ATCC MYA-2876) GN=CaO19.11466 PE=4 SV=1
+	1.66821	-2.16438	Q5AI30	Q5AI30	Q5AI30_CANAL Likely mitochondrial ribosomal protein Rsm24p OS=Candida albicans (strain SC5314 / ATCC MYA-2876) GN=RSM24 PE=4 SV=1
+	1.55661	-2.16691	P83784	P83784	HSP77_CANAL Heat shock protein SSC1, mitochondrial OS=Candida albicans (strain SC5314 / ATCC MYA-2876) GN=SSC1 PE=1 SV=2
+	1.44251	-2.16819	Q5A1M1	Q5A1M1	Q5A1M1_CANAL Uncharacterized protein OS=Candida albicans (strain SC5314 / ATCC MYA-2876) GN=TFS1 PE=4 SV=1
+	1.45159	-2.16905	Q5A7P9	Q5A7P9	Q5A7P9_CANAL Potential nuclear thioredoxin peroxidase OS=Candida albicans (strain SC5314 / ATCC MYA-2876) GN=DOT5 PE=4 SV=1
+	3.91051	-2.17093	Q5AKX2	Q5AKX2	Q5AKX2_CANAL Uncharacterized protein OS=Candida albicans (strain SC5314 / ATCC MYA-2876) GN=OSM2 PE=4 SV=1
+	1.45614	-2.18581	Q5A7L6	Q5A7L6	Q5A7L6_CANAL Uncharacterized protein OS=Candida albicans (strain SC5314 / ATCC MYA-2876) GN=ETR1 PE=4 SV=1
+	1.62978	-2.20158	O94150	O94150	RT09_CANAL 37S ribosomal protein S9, mitochondrial OS=Candida albicans (strain SC5314 / ATCC MYA-2876) GN=MRPS9 PE=2 SV=1
+	1.86994	-2.20359	Q5APH6	Q5APH6	Q5APH6_CANAL Uncharacterized protein OS=Candida albicans (strain SC5314 / ATCC MYA-2876) GN=ARG5,6 PE=4 SV=1
+	1.63382	-2.20598	Q5A2W5	Q5A2W5	Q5A2W5_CANAL Uncharacterized protein OS=Candida albicans (strain SC5314 / ATCC MYA-2876) GN=OPI3 PE=4 SV=1
+	2.01794	-2.21184	Q5ADP5	Q5ADP5	Q5ADP5_CANAL Uncharacterized protein OS=Candida albicans (strain SC5314 / ATCC MYA-2876) GN=YSA1 PE=4 SV=1
+	1.80203	-2.22331	Q5A7P6	Q5A7P6	Q5A7P6_CANAL Likely mitochondrial ribosomal protein L2 OS=Candida albicans (strain SC5314 / ATCC MYA-2876) GN=RML2 PE=4 SV=1
+	2.51214	-2.22408	Q9Y872	Q9Y872	MET3_CANAL Sulfate adenylyltransferase OS=Candida albicans (strain SC5314 / ATCC MYA-2876) GN=MET3 PE=3 SV=2
+	1.55036	-2.22612	Q5ADT9	Q5ADT9	RT10_CANAL 37S ribosomal protein S10, mitochondrial OS=Candida albicans (strain SC5314 / ATCC MYA-2876) GN=RSM10 PE=3 SV=1
+	2.75779	-2.22625	Q59W42	Q59W42	Q59W42_CANAL Uncharacterized protein OS=Candida albicans (strain SC5314 / ATCC MYA-2876) GN=CaO19.682 PE=4 SV=1
+	2.52071	-2.23019	Q5AMH0	Q5AMH0	Q5AMH0_CANAL Uncharacterized protein OS=Candida albicans (strain SC5314 / ATCC MYA-2876) GN=orf19.4676 PE=4 SV=1
+	1.76995	-2.23715	Q59PQ2;Q59PN4	Q59PQ2;Q59PN4	Q59PQ2_CANAL Uncharacterized protein OS=Candida albicans (strain SC5314 / ATCC MYA-2876) GN=PUP3 PE=3 SV=1;Q59PN4_CANAL Uncharacterized protein OS=Candida albicans (strain SC5314 / ATCC MYA-2876) GN=PUP3 PE=3 SV=1
+	2.10076	-2.24017	Q5AAP8	Q5AAP8	Q5AAP8_CANAL Uncharacterized protein OS=Candida albicans (strain SC5314 / ATCC MYA-2876) GN=orf19.6263 PE=4 SV=1
+	1.90872	-2.25146	Q5A4M7	Q5A4M7	Q5A4M7_CANAL Potential protein kinase regulator of (H+)-ATPase OS=Candida albicans (strain SC5314 / ATCC MYA-2876) GN=PTK2 PE=4 SV=1
+	2.04301	-2.25349	Q5AI69	Q5AI69	Q5AI69_CANAL Uncharacterized protein OS=Candida albicans (strain SC5314 / ATCC MYA-2876) GN=MST1 PE=4 SV=1
+	2.74933	-2.25368	Q59TS9	Q59TS9	Q59TS9_CANAL Potential EH Domains and Endocytosis protein OS=Candida albicans (strain SC5314 / ATCC MYA-2876) GN=CTA3 PE=4 SV=1
+	1.57659	-2.2541	Q5ALU1	Q5ALU1	Q5ALU1_CANAL 54S ribosomal protein L31, mitochondrial OS=Candida albicans (strain SC5314 / ATCC MYA-2876) GN=MRPL31 PE=4 SV=1
+	1.8517	-2.25436	Q59NE6	Q59NE6	Q59NE6_CANAL Likely mitochondrial ribosomal protein S5 OS=Candida albicans (strain SC5314 / ATCC MYA-2876) GN=MRPS5 PE=3 SV=1
+	1.50305	-2.27536	Q5A357	Q5A357	Q5A357_CANAL Potential mitochondrial ribosomal protein S13 OS=Candida albicans (strain SC5314 / ATCC MYA-2876) GN=MRPS13 PE=3 SV=1
+	2.73901	-2.28112	Q5AEE5	Q5AEE5	Q5AEE5_CANAL Phospholipid-transporting ATPase OS=Candida albicans (strain SC5314 / ATCC MYA-2876) GN=CaO19.323 PE=3 SV=1
+	2.32275	-2.29566	Q5APG7	Q5APG7	EFR3_CANAL Protein EFR3 OS=Candida albicans (strain SC5314 / ATCC MYA-2876) GN=EFR3 PE=3 SV=1
+	2.02849	-2.3012	Q5ALN2	Q5ALN2	Q5ALN2_CANAL Likely mitochondrial ribosomal protein S8 OS=Candida albicans (strain SC5314 / ATCC MYA-2876) GN=MRPS8 PE=4 SV=1
+	3.16559	-2.30589	P46614	P46614	KPYK_CANAL Pyruvate kinase OS=Candida albicans (strain SC5314 / ATCC MYA-2876) GN=CDC19 PE=1 SV=3
+	3.21018	-2.30764	Q5ANK2	Q5ANK2	Q5ANK2_CANAL Protein kinase C OS=Candida albicans (strain SC5314 / ATCC MYA-2876) GN=PKC1 PE=3 SV=1
+	1.72175	-2.31895	Q59S60	Q59S60	Q59S60_CANAL Likely mitochondrial ribosomal protein Rsm23p OS=Candida albicans (strain SC5314 / ATCC MYA-2876) GN=RSM23 PE=4 SV=1
+	1.77893	-2.3228	Q5A6B3	Q5A6B3	Q5A6B3_CANAL Likely mitochondrial ribosomal large subunit protein IMG2p OS=Candida albicans (strain SC5314 / ATCC MYA-2876) GN=IMG2 PE=4 SV=1
+	1.88811	-2.33148	Q5AF38	Q5AF38	Q5AF38_CANAL Alpha-mannosidase OS=Candida albicans (strain SC5314 / ATCC MYA-2876) GN=AMS1 PE=3 SV=1
+	1.62552	-2.33293	Q59WW5;Q59XR8	Q59WW5;Q59XR8	Q59WW5_CANAL Ketol-acid reductoisomerase, mitochondrial OS=Candida albicans (strain SC5314 / ATCC MYA-2876) GN=ILV5 PE=3 SV=1;Q59XR8_CANAL Ketol-acid reductoisomerase, mitochondrial OS=Candida albicans (strain SC5314 / ATCC MYA-2876) GN=ILV5 PE=3 SV=1
+	2.05553	-2.33989	Q59WB3	Q59WB3	Q59WB3_CANAL Potential general amino acid permease OS=Candida albicans (strain SC5314 / ATCC MYA-2876) GN=GAP4 PE=4 SV=1
+	1.53688	-2.34126	Q5A0E3	Q5A0E3	Q5A0E3_CANAL Potential cystathionine beta-synthase OS=Candida albicans (strain SC5314 / ATCC MYA-2876) GN=CYS4 PE=4 SV=1
+	1.54629	-2.35862	Q59Z41	Q59Z41	Q59Z41_CANAL Potential mitochondrial ribosomal protein (E. coli L9) OS=Candida albicans (strain SC5314 / ATCC MYA-2876) GN=CaO19.2259 PE=4 SV=1
+	1.52214	-2.35906	Q59UK0;Q59UE9	Q59UK0;Q59UE9	Q59UK0_CANAL Uncharacterized protein OS=Candida albicans (strain SC5314 / ATCC MYA-2876) GN=MSE1 PE=3 SV=1;Q59UE9_CANAL Uncharacterized protein OS=Candida albicans (strain SC5314 / ATCC MYA-2876) GN=MSE1 PE=3 SV=1
+	3.23376	-2.35954	Q5A7L9	Q5A7L9	Q5A7L9_CANAL Potential myo-inositol transporter OS=Candida albicans (strain SC5314 / ATCC MYA-2876) GN=HGT19 PE=3 SV=1
+	1.88574	-2.36126	Q5AFD7	Q5AFD7	Q5AFD7_CANAL Uncharacterized protein OS=Candida albicans (strain SC5314 / ATCC MYA-2876) GN=CaO19.10185 PE=4 SV=1
+	1.9414	-2.36308	Q5A1G6;Q5A1A8;Q5A1A7	Q5A1G6;Q5A1A8	Q5A1G6_CANAL Uncharacterized protein OS=Candida albicans (strain SC5314 / ATCC MYA-2876) GN=SEC3 PE=4 SV=1;Q5A1A8_CANAL Uncharacterized protein OS=Candida albicans (strain SC5314 / ATCC MYA-2876) GN=SEC3 PE=4 SV=1
+	1.60886	-2.37224	Q59KY7	Q59KY7	Q59KY7_CANAL Likely mitochondrial ribosomal protein S18 OS=Candida albicans (strain SC5314 / ATCC MYA-2876) GN=RSM18 PE=4 SV=1
+	2.54575	-2.38327	Q59VZ0	Q59VZ0	Q59VZ0_CANAL Potential high affinity glucose transporter OS=Candida albicans (strain SC5314 / ATCC MYA-2876) GN=HGT2 PE=3 SV=1
+	1.77654	-2.38599	Q5A1M8	Q5A1M8	Q5A1M8_CANAL Likely mitochondrial ribosomal protein (E. coli L20) OS=Candida albicans (strain SC5314 / ATCC MYA-2876) GN=IMG1 PE=4 SV=1
+	2.11101	-2.38691	Q59S07;Q59RK6	Q59S07;Q59RK6	Q59S07_CANAL Uncharacterized protein OS=Candida albicans (strain SC5314 / ATCC MYA-2876) GN=CaO19.8789 PE=4 SV=1;Q59RK6_CANAL Uncharacterized protein OS=Candida albicans (strain SC5314 / ATCC MYA-2876) GN=orf19.1198 PE=4 SV=1
+	2.10818	-2.38831	Q59RA9	Q59RA9	Q59RA9_CANAL Uncharacterized protein OS=Candida albicans (strain SC5314 / ATCC MYA-2876) GN=orf19.6853 PE=4 SV=1
+	1.88202	-2.39214	Q5A1Z1	Q5A1Z1	Q5A1Z1_CANAL Potential mitochondrial ribosomal protein S21 OS=Candida albicans (strain SC5314 / ATCC MYA-2876) GN=MRP21 PE=4 SV=1
+	2.95303	-2.39899	Q59ZV2	Q59ZV2	Q59ZV2_CANAL Uncharacterized protein OS=Candida albicans (strain SC5314 / ATCC MYA-2876) GN=CaO19.7239 PE=4 SV=1
+	1.84301	-2.39974	Q5AA46	Q5AA46	Q5AA46_CANAL Likely mitochondrial ribosomal protein S12 OS=Candida albicans (strain SC5314 / ATCC MYA-2876) GN=MRPS12 PE=4 SV=1
+	2.16918	-2.40542	Q5ABY4	Q5ABY4	Q5ABY4_CANAL Uncharacterized protein OS=Candida albicans (strain SC5314 / ATCC MYA-2876) GN=CaO19.13012 PE=4 SV=1
+	1.54189	-2.40821	Q59WG0	Q59WG0	Q59WG0_CANAL Uncharacterized protein OS=Candida albicans (strain SC5314 / ATCC MYA-2876) GN=HNT1 PE=4 SV=1
+	3.17672	-2.41722	Q59WF7;Q59WL5	Q59WF7;Q59WL5	Q59WF7_CANAL Uncharacterized protein OS=Candida albicans (strain SC5314 / ATCC MYA-2876) GN=ASR1 PE=4 SV=1;Q59WL5_CANAL Uncharacterized protein OS=Candida albicans (strain SC5314 / ATCC MYA-2876) GN=ASR1 PE=4 SV=1
+	1.32827	-2.42034	Q59R23	Q59R23	Q59R23_CANAL Uncharacterized protein OS=Candida albicans (strain SC5314 / ATCC MYA-2876) GN=orf19.6698 PE=4 SV=1
+	2.6465	-2.43005	Q5AK70	Q5AK70	Q5AK70_CANAL Likely mitochondrial tRNA methionyl-tRNA synthetase OS=Candida albicans (strain SC5314 / ATCC MYA-2876) GN=MSM1 PE=3 SV=1
+	2.56206	-2.43244	Q5AB80	Q5AB80	Q5AB80_CANAL Uncharacterized protein OS=Candida albicans (strain SC5314 / ATCC MYA-2876) GN=KEL1 PE=4 SV=1
+	2.6978	-2.44363	Q59YF0	Q59YF0	SSO2_CANAL Protein transport protein SSO2 OS=Candida albicans (strain SC5314 / ATCC MYA-2876) GN=SSO2 PE=3 SV=1
+	1.32435	-2.44898	Q59UG7	Q59UG7	Q59UG7_CANAL Uncharacterized protein OS=Candida albicans (strain SC5314 / ATCC MYA-2876) GN=VHT1 PE=4 SV=1
+	1.76894	-2.4528	Q59NG6	Q59NG6	Q59NG6_CANAL Potential mitochondrial ribosomal small subunit protein OS=Candida albicans (strain SC5314 / ATCC MYA-2876) GN=PET123 PE=4 SV=1
+	1.69836	-2.45689	Q5AQ57	Q5AQ57	RT25_CANAL 37S ribosomal protein S25, mitochondrial OS=Candida albicans (strain SC5314 / ATCC MYA-2876) GN=RSM25 PE=3 SV=1
+	1.33093	-2.46412	Q5A1L3	Q5A1L3	Q5A1L3_CANAL Uncharacterized protein OS=Candida albicans (strain SC5314 / ATCC MYA-2876) GN=orf19.588 PE=4 SV=1
+	1.56435	-2.46949	O74261	O74261	HSP60_CANAL Heat shock protein 60, mitochondrial OS=Candida albicans (strain SC5314 / ATCC MYA-2876) GN=HSP60 PE=3 SV=1
+	2.36375	-2.47703	Q5AA23	Q5AA23	Q5AA23_CANAL Pirin-like protein Prn4 OS=Candida albicans (strain SC5314 / ATCC MYA-2876) GN=PRN4 PE=3 SV=1
+	2.99688	-2.49229	Q5AJG0	Q5AJG0	Q5AJG0_CANAL Potential alpha-1,6-mannanase OS=Candida albicans (strain SC5314 / ATCC MYA-2876) GN=CaO19.1632 PE=4 SV=1
+	2.56548	-2.49856	Q5AAM0	Q5AAM0	Q5AAM0_CANAL Uncharacterized protein OS=Candida albicans (strain SC5314 / ATCC MYA-2876) GN=ARG1 PE=3 SV=1
+	1.48586	-2.52387	Q5AB11	Q5AB11	Q5AB11_CANAL Potential FAD-dependent oxidoreductase OS=Candida albicans (strain SC5314 / ATCC MYA-2876) GN=CaO19.6238 PE=4 SV=1
+	2.502	-2.54115	Q5A111	Q5A111	Q5A111_CANAL Uncharacterized protein OS=Candida albicans (strain SC5314 / ATCC MYA-2876) GN=SEC10 PE=4 SV=1
+	1.57896	-2.54139	Q5AN02;Q5AMJ6	Q5AN02;Q5AMJ6	Q5AN02_CANAL Likely valine-responsive mitochondrial acetolacetate synthase regulatory subunit OS=Candida albicans (strain SC5314 / ATCC MYA-2876) GN=ILV6 PE=4 SV=1;Q5AMJ6_CANAL Likely valine-responsive mitochondrial acetolacetate synthase regulatory subuni
+	1.67152	-2.54397	Q59MF7	Q59MF7	Q59MF7_CANAL Isocitrate dehydrogenase [NADP] OS=Candida albicans (strain SC5314 / ATCC MYA-2876) GN=IDP1 PE=3 SV=1
+	2.63551	-2.55087	Q96UX5;Q5AHB2	Q96UX5	HSP78_CANAL Heat shock protein 78, mitochondrial OS=Candida albicans (strain SC5314 / ATCC MYA-2876) GN=HSP78 PE=3 SV=1
+	2.28012	-2.55223	Q5AHJ1	Q5AHJ1	Q5AHJ1_CANAL Uncharacterized protein OS=Candida albicans (strain SC5314 / ATCC MYA-2876) GN=orf19.805 PE=3 SV=1
+	2.31927	-2.55754	P0CT51	P0CT51	BLP1_CANAL Blood-induced peptide 1 OS=Candida albicans (strain SC5314 / ATCC MYA-2876) GN=BLP1 PE=1 SV=1
+	1.93049	-2.55838	Q5AJZ7	Q5AJZ7	Q5AJZ7_CANAL Likely mitochondrial ribosomal protein (E. coli S14) OS=Candida albicans (strain SC5314 / ATCC MYA-2876) GN=MRP2 PE=4 SV=1
+	1.58031	-2.55955	Q5A8P3	Q5A8P3	Q5A8P3_CANAL Potential Leucyl-tRNA synthetase OS=Candida albicans (strain SC5314 / ATCC MYA-2876) GN=NAM2 PE=3 SV=1
+	1.76064	-2.56195	P82611	P82611	ACON_CANAL Aconitate hydratase, mitochondrial OS=Candida albicans (strain SC5314 / ATCC MYA-2876) GN=ACO1 PE=1 SV=2
+	1.43505	-2.56751	Q59PA3	Q59PA3	Q59PA3_CANAL Uncharacterized protein OS=Candida albicans (strain SC5314 / ATCC MYA-2876) GN=YFH1 PE=3 SV=1
+	1.68101	-2.56926	Q5A1P4;Q5A1V2;Q5A1V0	Q5A1P4	Q5A1P4_CANAL Uncharacterized protein OS=Candida albicans (strain SC5314 / ATCC MYA-2876) GN=orf19.1953 PE=4 SV=1
+	1.21894	-2.57543	Q5AK93	Q5AK93	Q5AK93_CANAL Potential zinc finger protein OS=Candida albicans (strain SC5314 / ATCC MYA-2876) GN=CaO19.11410 PE=4 SV=1
+	1.65221	-2.58372	Q5AD45	Q5AD45	Q5AD45_CANAL Potential hexose transporter OS=Candida albicans (strain SC5314 / ATCC MYA-2876) GN=HXT62 PE=3 SV=1
+	1.54147	-2.58786	Q5A8Z4	Q5A8Z4	Q5A8Z4_CANAL Superoxide dismutase OS=Candida albicans (strain SC5314 / ATCC MYA-2876) GN=SOD2 PE=3 SV=1
+	1.89276	-2.58979	Q5A8K1	Q5A8K1	Q5A8K1_CANAL Likely mitochondrial ribosomal protein (E. coli S2) OS=Candida albicans (strain SC5314 / ATCC MYA-2876) GN=MRP4 PE=3 SV=1
+	1.71343	-2.59472	Q59PN9	Q59PN9	Q59PN9_CANAL Uncharacterized protein OS=Candida albicans (strain SC5314 / ATCC MYA-2876) GN=SNG4 PE=4 SV=1
+	3.15749	-2.60358	Q59UQ0	Q59UQ0	Q59UQ0_CANAL Uncharacterized protein OS=Candida albicans (strain SC5314 / ATCC MYA-2876) GN=CaO19.13116 PE=4 SV=1
+	1.73873	-2.61109	Q59W75;Q59W36	Q59W75;Q59W36	Q59W75_CANAL Likely mitochondrial ribosome protein S18 (E. coli S11) OS=Candida albicans (strain SC5314 / ATCC MYA-2876) GN=MRPS18 PE=4 SV=1;Q59W36_CANAL Likely mitochondrial ribosome protein S18 (E. coli S11) OS=Candida albicans (strain SC5314 / ATCC MYA-
+	3.40317	-2.62273	Q59QY1	Q59QY1	Q59QY1_CANAL Potential alanine glyoxylate aminotransferase OS=Candida albicans (strain SC5314 / ATCC MYA-2876) GN=HBR2 PE=4 SV=1
+	1.88925	-2.62572	Q5A4M2	Q5A4M2	Q5A4M2_CANAL Uncharacterized protein OS=Candida albicans (strain SC5314 / ATCC MYA-2876) GN=MAE1 PE=4 SV=1
+	1.24512	-2.64048	Q5ABZ2	Q5ABZ2	RBF1_CANAL Transcription factor RBF1 OS=Candida albicans (strain SC5314 / ATCC MYA-2876) GN=RBF1 PE=1 SV=1
+	1.37791	-2.6428	Q5ACI7;Q59LW3	Q5ACI7	Q5ACI7_CANAL DNA-directed RNA polymerase subunit OS=Candida albicans (strain SC5314 / ATCC MYA-2876) GN=RPO21 PE=3 SV=1
+	2.68917	-2.64735	Q5ACS6	Q5ACS6	Q5ACS6_CANAL Potential glutamine permease OS=Candida albicans (strain SC5314 / ATCC MYA-2876) GN=GNP2 PE=4 SV=1
+	2.02954	-2.64829	Q5ADH6;Q5AD46	Q5ADH6	Q5ADH6_CANAL Potential hexose transporter OS=Candida albicans (strain SC5314 / ATCC MYA-2876) GN=HGT8 PE=3 SV=1
+	1.47812	-2.65736	Q5AH38	Q5AH38	ARGJ_CANAL Arginine biosynthesis bifunctional protein ArgJ, mitochondrial OS=Candida albicans (strain SC5314 / ATCC MYA-2876) GN=ECM42 PE=3 SV=1
+	2.72771	-2.65828	Q5AGW0;Q5AFJ7	Q5AGW0	Q5AGW0_CANAL Uncharacterized protein OS=Candida albicans (strain SC5314 / ATCC MYA-2876) GN=orf19.6578 PE=4 SV=1
+	2.33709	-2.65994	Q59QT4	Q59QT4	Q59QT4_CANAL Possible mitochondrial ribosomal protein MRPL20p OS=Candida albicans (strain SC5314 / ATCC MYA-2876) GN=MRPL20 PE=4 SV=1
+	1.69376	-2.66407	Q5AH54	Q5AH54	Q5AH54_CANAL Hypothetical LDG family protein 4 OS=Candida albicans (strain SC5314 / ATCC MYA-2876) GN=LDG4 PE=4 SV=1
+	1.62809	-2.66537	Q59M69	Q59M69	NNRD_CANAL ATP-dependent (S)-NAD(P)H-hydrate dehydratase OS=Candida albicans (strain SC5314 / ATCC MYA-2876) GN=CaO19.11002 PE=3 SV=1
+	2.39605	-2.66713	Q59YB4;Q59Y58	Q59YB4;Q59Y58	Q59YB4_CANAL Peptide hydrolase OS=Candida albicans (strain SC5314 / ATCC MYA-2876) GN=APE3 PE=3 SV=1;Q59Y58_CANAL Peptide hydrolase OS=Candida albicans (strain SC5314 / ATCC MYA-2876) GN=APE3 PE=3 SV=1
+	3.99478	-2.67633	Q59WK5;Q59WR4	Q59WK5;Q59WR4	Q59WK5_CANAL Uncharacterized protein (Fragment) OS=Candida albicans (strain SC5314 / ATCC MYA-2876) GN=CaO19.2296 PE=4 SV=1;Q59WR4_CANAL Uncharacterized protein (Fragment) OS=Candida albicans (strain SC5314 / ATCC MYA-2876) GN=CaO19.9831 PE=4 SV=1
+	2.55221	-2.67982	Q59U64	Q59U64	Q59U64_CANAL Uncharacterized protein OS=Candida albicans (strain SC5314 / ATCC MYA-2876) GN=CaO19.1887 PE=4 SV=1
+	2.65958	-2.67994	Q59Y61;Q59YB7	Q59Y61;Q59YB7	Q59Y61_CANAL Uncharacterized protein OS=Candida albicans (strain SC5314 / ATCC MYA-2876) GN=CaO19.3588 PE=4 SV=1;Q59YB7_CANAL Uncharacterized protein OS=Candida albicans (strain SC5314 / ATCC MYA-2876) GN=orf19.3586 PE=4 SV=1
+	2.00053	-2.68759	Q9Y7C4	Q9Y7C4	ROK1_CANAL ATP-dependent RNA helicase CHR1 OS=Candida albicans (strain SC5314 / ATCC MYA-2876) GN=CHR1 PE=3 SV=1
+	1.85794	-2.69202	Q59P56	Q59P56	Q59P56_CANAL Threonine dehydratase OS=Candida albicans (strain SC5314 / ATCC MYA-2876) GN=ILV1 PE=3 SV=1
+	2.46594	-2.69227	Q5A6J3	Q5A6J3	Q5A6J3_CANAL Likely mitochondrial ribosomal large subunit protein IMG2p OS=Candida albicans (strain SC5314 / ATCC MYA-2876) GN=IMG2 PE=4 SV=1
+	4.53883	-2.70358	Q5AI11	Q5AI11	Q5AI11_CANAL Uncharacterized protein OS=Candida albicans (strain SC5314 / ATCC MYA-2876) GN=CaO19.10559 PE=4 SV=1
+	1.67762	-2.71317	Q5AH51	Q5AH51	Q5AH51_CANAL Hypothetical LDG family protein 2 OS=Candida albicans (strain SC5314 / ATCC MYA-2876) GN=LDG2 PE=4 SV=1
+	2.31548	-2.72529	Q59L15;Q59JV3;Q59JV2;Q5A2K7	Q59L15;Q59JV3	Q59L15_CANAL Conserved fungal protein CFP1 OS=Candida albicans (strain SC5314 / ATCC MYA-2876) GN=FLC2 PE=4 SV=1;Q59JV3_CANAL Fungal conserved protein Cfp4 OS=Candida albicans (strain SC5314 / ATCC MYA-2876) GN=CFP4 PE=4 SV=1
+	1.96512	-2.73164	Q5A953	Q5A953	Q5A953_CANAL Uncharacterized protein OS=Candida albicans (strain SC5314 / ATCC MYA-2876) GN=ECM4 PE=4 SV=1
+	3.0319	-2.76253	Q59W82	Q59W82	Q59W82_CANAL Uncharacterized protein OS=Candida albicans (strain SC5314 / ATCC MYA-2876) GN=CaO19.8300 PE=4 SV=1
+	1.83458	-2.76739	Q5A9D2	Q5A9D2	Q5A9D2_CANAL Potential proline-tRNA synthetase OS=Candida albicans (strain SC5314 / ATCC MYA-2876) GN=CaO19.10068 PE=4 SV=1
+	3.99288	-2.78818	Q59VF6	Q59VF6	Q59VF6_CANAL Possible sphingolipid long chain base sensory protein OS=Candida albicans (strain SC5314 / ATCC MYA-2876) GN=PIL1 PE=4 SV=1
+	1.31351	-2.78825	Q5A9D3	Q5A9D3	Q5A9D3_CANAL Potential proline-tRNA synthetase OS=Candida albicans (strain SC5314 / ATCC MYA-2876) GN=PRS PE=4 SV=1
+	2.10865	-2.82742	Q59NL9	Q59NL9	Q59NL9_CANAL S-formylglutathione hydrolase OS=Candida albicans (strain SC5314 / ATCC MYA-2876) GN=orf19.6596 PE=3 SV=1
+	3.54613	-2.84013	Q5AFR2	Q5AFR2	Q5AFR2_CANAL Uncharacterized protein OS=Candida albicans (strain SC5314 / ATCC MYA-2876) GN=CaO19.7006 PE=4 SV=1
+	2.30815	-2.84956	Q5AJV7;Q5AJI0	Q5AJV7;Q5AJI0	Q5AJV7_CANAL Acetolactate synthase OS=Candida albicans (strain SC5314 / ATCC MYA-2876) GN=ILV2 PE=3 SV=1;Q5AJI0_CANAL Acetolactate synthase OS=Candida albicans (strain SC5314 / ATCC MYA-2876) GN=ILV2 PE=3 SV=1
+	1.0907	-2.85393	Q5AJG5	Q5AJG5	Q5AJG5_CANAL Uncharacterized protein OS=Candida albicans (strain SC5314 / ATCC MYA-2876) GN=LAP41 PE=3 SV=1
+	1.52273	-2.85548	Q59NW6;Q59NR7	Q59NW6;Q59NR7	Q59NW6_CANAL Carboxypeptidase OS=Candida albicans (strain SC5314 / ATCC MYA-2876) GN=PRC2 PE=3 SV=1;Q59NR7_CANAL Carboxypeptidase OS=Candida albicans (strain SC5314 / ATCC MYA-2876) GN=PRC2 PE=3 SV=1
+	1.94578	-2.86981	Q59KW9;Q59U03	Q59KW9;Q59U03	Q59KW9_CANAL Uncharacterized protein (Fragment) OS=Candida albicans (strain SC5314 / ATCC MYA-2876) GN=SHE3-3 PE=4 SV=1;Q59U03_CANAL Uncharacterized protein OS=Candida albicans (strain SC5314 / ATCC MYA-2876) GN=SHE3 PE=4 SV=1
+	1.37545	-2.87366	Q5AET4;Q5AEE9	Q5AET4;Q5AEE9	Q5AET4_CANAL Glutaredoxin-like protein OS=Candida albicans (strain SC5314 / ATCC MYA-2876) GN=CaO19.7951 PE=3 SV=1;Q5AEE9_CANAL Glutaredoxin-like protein OS=Candida albicans (strain SC5314 / ATCC MYA-2876) GN=CaO19.319 PE=3 SV=1
+	1.27518	-2.87426	Q59MI6	Q59MI6	Q59MI6_CANAL Uncharacterized protein OS=Candida albicans (strain SC5314 / ATCC MYA-2876) GN=IND1 PE=3 SV=1
+	1.85229	-2.88028	Q5A9X0	Q5A9X0	Q5A9X0_CANAL Uncharacterized protein OS=Candida albicans (strain SC5314 / ATCC MYA-2876) GN=orf19.2514 PE=4 SV=1
+	1.96347	-2.90358	Q5AB93	Q5AB93	PNS1_CANAL Protein PNS1 OS=Candida albicans (strain SC5314 / ATCC MYA-2876) GN=PNS1 PE=3 SV=1
+	1.99921	-2.9122	Q59ZZ3;Q5A045	Q59ZZ3;Q5A045	Q59ZZ3_CANAL Uncharacterized protein OS=Candida albicans (strain SC5314 / ATCC MYA-2876) GN=AIP1 PE=4 SV=1;Q5A045_CANAL Uncharacterized protein OS=Candida albicans (strain SC5314 / ATCC MYA-2876) GN=AIP1 PE=4 SV=1
+	2.1252	-2.91729	Q5ACN9	Q5ACN9	Q5ACN9_CANAL Uncharacterized protein OS=Candida albicans (strain SC5314 / ATCC MYA-2876) GN=orf19.7603 PE=4 SV=1
+	1.57815	-2.95307	Q59PN8	Q59PN8	Q59PN8_CANAL Uncharacterized protein OS=Candida albicans (strain SC5314 / ATCC MYA-2876) GN=SNG3 PE=4 SV=1
+	1.80196	-2.98135	Q59QH1	Q59QH1	Q59QH1_CANAL Uncharacterized protein OS=Candida albicans (strain SC5314 / ATCC MYA-2876) GN=MSD1 PE=4 SV=1
+	2.15441	-2.98681	Q5AFI3	Q5AFI3	Q5AFI3_CANAL Uncharacterized protein OS=Candida albicans (strain SC5314 / ATCC MYA-2876) GN=orf19.7085 PE=4 SV=1
+	1.11965	-3.00092	Q5AGV3	Q5AGV3	Q5AGV3_CANAL Uncharacterized protein OS=Candida albicans (strain SC5314 / ATCC MYA-2876) GN=orf19.6585 PE=3 SV=1
+	2.90881	-3.06037	Q5A760;Q5A7D5	Q5A760;Q5A7D5	Q5A760_CANAL Lysophospholipase OS=Candida albicans (strain SC5314 / ATCC MYA-2876) GN=PLB5 PE=3 SV=1;Q5A7D5_CANAL Lysophospholipase OS=Candida albicans (strain SC5314 / ATCC MYA-2876) GN=PLB5 PE=3 SV=1
+	2.04706	-3.07001	Q59PT2	Q59PT2	Q59PT2_CANAL Aconitate hydratase, mitochondrial OS=Candida albicans (strain SC5314 / ATCC MYA-2876) GN=ACO2 PE=3 SV=1
+	2.58433	-3.09272	Q5A1L6;Q5A1L5	Q5A1L6	Q5A1L6_CANAL Potential glycerophosphoinositol permease OS=Candida albicans (strain SC5314 / ATCC MYA-2876) GN=GIT3 PE=4 SV=1
+	1.69158	-3.10603	Q5A096	Q5A096	Q5A096_CANAL Uncharacterized protein OS=Candida albicans (strain SC5314 / ATCC MYA-2876) GN=orf19.7199 PE=4 SV=1
+	1.96046	-3.11478	Q5A195	Q5A195	Q5A195_CANAL Uncharacterized protein OS=Candida albicans (strain SC5314 / ATCC MYA-2876) GN=NUM1 PE=4 SV=1
+	4.16054	-3.13914	Q5APE9	Q5APE9	Q5APE9_CANAL Uncharacterized protein OS=Candida albicans (strain SC5314 / ATCC MYA-2876) GN=orf19.4816 PE=4 SV=1
+	3.66745	-3.16523	Q5AEN1	Q5AEN1	CCPR_CANAL Cytochrome c peroxidase, mitochondrial OS=Candida albicans (strain SC5314 / ATCC MYA-2876) GN=CCP1 PE=3 SV=1
+	2.47128	-3.16851	Q59TT5	Q59TT5	Q59TT5_CANAL Potential serine O-trans-acetylase OS=Candida albicans (strain SC5314 / ATCC MYA-2876) GN=CYS1 PE=4 SV=1
+	2.40522	-3.22508	Q59NM2	Q59NM2	Q59NM2_CANAL Lysophospholipase OS=Candida albicans (strain SC5314 / ATCC MYA-2876) GN=PLB3 PE=3 SV=1
+	1.31657	-3.23799	Q5ABY3	Q5ABY3	Q5ABY3_CANAL Potential RNAseP/MRP complex component OS=Candida albicans (strain SC5314 / ATCC MYA-2876) GN=POP4 PE=4 SV=1
+	2.84602	-3.24658	Q5AH76	Q5AH76	Q5AH76_CANAL Uncharacterized protein OS=Candida albicans (strain SC5314 / ATCC MYA-2876) GN=orf19.6457 PE=4 SV=1
+	3.27854	-3.26204	Q5A783	Q5A783	Q5A783_CANAL Potential ABC transporter OS=Candida albicans (strain SC5314 / ATCC MYA-2876) GN=CDR4 PE=3 SV=1
+	2.45773	-3.31758	Q5ABA1	Q5ABA1	Q5ABA1_CANAL Uncharacterized protein OS=Candida albicans (strain SC5314 / ATCC MYA-2876) GN=ENA2 PE=3 SV=1
+	1.95408	-3.36682	Q5A8A6	Q5A8A6	Q5A8A6_CANAL Likely carbamoyl-phosphate synthetase large subunit OS=Candida albicans (strain SC5314 / ATCC MYA-2876) GN=CPA2 PE=4 SV=1
+	1.80062	-3.37546	Q5A980	Q5A980	Q5A980_CANAL Potential choline and nitrogen mustard permease OS=Candida albicans (strain SC5314 / ATCC MYA-2876) GN=HNM3 PE=4 SV=1
+	2.83789	-3.39898	Q5A4M0	Q5A4M0	Q5A4M0_CANAL Potential mitochondrial protein Fmp27 OS=Candida albicans (strain SC5314 / ATCC MYA-2876) GN=FMP27 PE=4 SV=1
+	2.4289	-3.42149	P0CY34	P0CY34	TUP1_CANAL Transcriptional repressor TUP1 OS=Candida albicans (strain SC5314 / ATCC MYA-2876) GN=TUP1 PE=2 SV=1
+	2.77243	-3.49113	Q5A6M5	Q5A6M5	Q5A6M5_CANAL Uncharacterized protein OS=Candida albicans (strain SC5314 / ATCC MYA-2876) GN=CaO19.529 PE=4 SV=1
+	1.41653	-3.49818	Q59VN9	Q59VN9	Q59VN9_CANAL Uncharacterized protein OS=Candida albicans (strain SC5314 / ATCC MYA-2876) GN=CaO19.1054 PE=4 SV=1
+	1.97058	-3.50795	Q59Y37	Q59Y37	Q59Y37_CANAL Uncharacterized protein OS=Candida albicans (strain SC5314 / ATCC MYA-2876) GN=PST2 PE=4 SV=1
+	1.72626	-3.55209	Q5AML6	Q5AML6	CARA_CANAL Carbamoyl-phosphate synthase arginine-specific small chain OS=Candida albicans (strain SC5314 / ATCC MYA-2876) GN=CPA1 PE=3 SV=1
+	2.2679	-3.55212	Q5A6U7;Q5A6K4	Q5A6U7;Q5A6K4	Q5A6U7_CANAL Uncharacterized protein OS=Candida albicans (strain SC5314 / ATCC MYA-2876) GN=PDX3 PE=4 SV=1;Q5A6K4_CANAL Uncharacterized protein OS=Candida albicans (strain SC5314 / ATCC MYA-2876) GN=PDX3 PE=4 SV=1
+	2.15052	-3.56682	Q5AJY2	Q5AJY2	Q5AJY2_CANAL Uncharacterized protein OS=Candida albicans (strain SC5314 / ATCC MYA-2876) GN=ILV3 PE=3 SV=1
+	4.7542	-3.58247	Q5A747	Q5A747	Q5A747_CANAL Acyl-CoA desaturase OS=Candida albicans (strain SC5314 / ATCC MYA-2876) GN=OLE1 PE=3 SV=1
+	3.10511	-3.60987	Q59RK1	Q59RK1	Q59RK1_CANAL Uncharacterized protein OS=Candida albicans (strain SC5314 / ATCC MYA-2876) GN=SRO77 PE=4 SV=1
+	1.79108	-3.62933	Q5AC28	Q5AC28	Q5AC28_CANAL Uncharacterized protein OS=Candida albicans (strain SC5314 / ATCC MYA-2876) GN=orf19.5522 PE=4 SV=1
+	5.36818	-3.68779	Q5AMG7	Q5AMG7	Q5AMG7_CANAL Potential carnitine transporter OS=Candida albicans (strain SC5314 / ATCC MYA-2876) GN=AGP2 PE=4 SV=1
+	2.43446	-3.72123	Q5AHH4	Q5AHH4	HSP21_CANAL Small heat shock protein 21 OS=Candida albicans (strain SC5314 / ATCC MYA-2876) GN=HSP21 PE=1 SV=1
+	3.20481	-3.75565	Q5A428	Q5A428	Q5A428_CANAL Nitrilase superfamily protein OS=Candida albicans (strain SC5314 / ATCC MYA-2876) GN=NIT2 PE=4 SV=1
+	1.23126	-3.76487	Q5A1E3	Q5A1E3	CBF1_CANAL Transcriptional regulator CBF1 OS=Candida albicans (strain SC5314 / ATCC MYA-2876) GN=CBF1 PE=1 SV=1
+	2.56543	-3.79017	Q5A8P6	Q5A8P6	Q5A8P6_CANAL Acyl CoA ligase-like protein OS=Candida albicans (strain SC5314 / ATCC MYA-2876) GN=CPS2 PE=4 SV=1
+	2.20611	-3.94772	Q5AAQ5;Q5AAZ3	Q5AAQ5;Q5AAZ3	Q5AAQ5_CANAL Likely glutamate synthase OS=Candida albicans (strain SC5314 / ATCC MYA-2876) GN=GLT1 PE=4 SV=1;Q5AAZ3_CANAL Likely glutamate synthase OS=Candida albicans (strain SC5314 / ATCC MYA-2876) GN=GLT1 PE=4 SV=1
+	2.28546	-3.95814	Q5A423	Q5A423	Q5A423_CANAL Uncharacterized protein OS=Candida albicans (strain SC5314 / ATCC MYA-2876) GN=ASR2 PE=4 SV=1
+	1.49993	-3.97044	Q5AED0;Q5A588	Q5AED0	Q5AED0_CANAL Uncharacterized protein OS=Candida albicans (strain SC5314 / ATCC MYA-2876) GN=orf19.338 PE=4 SV=1
+	3.75044	-3.99951	Q5A4M8	Q5A4M8	SUR7_CANAL Protein SUR7 OS=Candida albicans (strain SC5314 / ATCC MYA-2876) GN=SUR7 PE=1 SV=1
+	2.11929	-4.01477	Q59NB1;O74254;Q59ND6	Q59NB1;O74254;Q59ND6	Q59NB1_CANAL Uncharacterized protein OS=Candida albicans (strain SC5314 / ATCC MYA-2876) GN=GCA12 PE=3 SV=1;AMYG_CANAL Glucoamylase 1 OS=Candida albicans (strain SC5314 / ATCC MYA-2876) GN=GAM1 PE=1 SV=2;Q59ND6_CANAL Uncharacterized protein OS=Candida albi
+	1.97216	-4.04079	Q59S65	Q59S65	Q59S65_CANAL Uncharacterized protein OS=Candida albicans (strain SC5314 / ATCC MYA-2876) GN=orf19.3475 PE=4 SV=1
+	3.41766	-4.04239	Q5A974	Q5A974	Q5A974_CANAL Uncharacterized protein OS=Candida albicans (strain SC5314 / ATCC MYA-2876) GN=BIO2 PE=3 SV=1
+	1.46924	-4.05035	Q5A6J7;Q5A6C0	Q5A6J7	Q5A6J7_CANAL Uncharacterized protein OS=Candida albicans (strain SC5314 / ATCC MYA-2876) GN=ARG8 PE=3 SV=1
+	2.59902	-4.07108	Q59KP6	Q59KP6	Q59KP6_CANAL Uncharacterized protein (Fragment) OS=Candida albicans (strain SC5314 / ATCC MYA-2876) GN=CaO19.4715 PE=4 SV=1
+	0.936902	-4.08388	Q5A8Y5	Q5A8Y5	Q5A8Y5_CANAL DNA-directed RNA polymerase subunit beta OS=Candida albicans (strain SC5314 / ATCC MYA-2876) GN=RPB140 PE=3 SV=1
+	2.46801	-4.17216	Q5APM9;Q5AQ71	Q5APM9;Q5AQ71	Q5APM9_CANAL Potential polyamine transporter OS=Candida albicans (strain SC5314 / ATCC MYA-2876) GN=TPO3 PE=4 SV=1;Q5AQ71_CANAL Potential polyamine transporter OS=Candida albicans (strain SC5314 / ATCC MYA-2876) GN=TPO3 PE=4 SV=1
+	2.36914	-4.49079	Q59Z54	Q59Z54	Q59Z54_CANAL Uncharacterized protein OS=Candida albicans (strain SC5314 / ATCC MYA-2876) GN=orf19.2246 PE=4 SV=1
+	1.05473	-4.57893	Q59P98	Q59P98	Q59P98_CANAL Uncharacterized protein OS=Candida albicans (strain SC5314 / ATCC MYA-2876) GN=SEC15 PE=4 SV=1
+	3.00965	-4.58517	Q59Z58;Q59ZC1	Q59Z58;Q59ZC1	Q59Z58_CANAL Potential reductase, flavodoxin OS=Candida albicans (strain SC5314 / ATCC MYA-2876) GN=CQR1 PE=4 SV=1;Q59ZC1_CANAL Potential reductase, flavodoxin OS=Candida albicans (strain SC5314 / ATCC MYA-2876) GN=CaO19.2241 PE=4 SV=1
+	2.99706	-4.67596	Q59TA5	Q59TA5	Q59TA5_CANAL Uncharacterized protein OS=Candida albicans (strain SC5314 / ATCC MYA-2876) GN=HSP30 PE=4 SV=1
+	2.24717	-4.67941	Q5ACG6	Q5ACG6	Q5ACG6_CANAL Uncharacterized protein OS=Candida albicans (strain SC5314 / ATCC MYA-2876) GN=XYL2 PE=3 SV=1
+	2.87595	-4.8398	Q5AB86;Q59YF1	Q5AB86	Q5AB86_CANAL Uncharacterized protein OS=Candida albicans (strain SC5314 / ATCC MYA-2876) GN=LEU4 PE=3 SV=1
+	3.35849	-4.9897	Q5A6L5	Q5A6L5	Q5A6L5_CANAL Uncharacterized protein OS=Candida albicans (strain SC5314 / ATCC MYA-2876) GN=LAP3 PE=4 SV=1
+	3.73458	-5.04061	Q5ALJ3	Q5ALJ3	Q5ALJ3_CANAL Potential low-affinity zinc-iron permease OS=Candida albicans (strain SC5314 / ATCC MYA-2876) GN=ZRT2 PE=3 SV=1
+	1.701	-6.03224	Q5ABU0	Q5ABU0	Q5ABU0_CANAL Uncharacterized protein OS=Candida albicans (strain SC5314 / ATCC MYA-2876) GN=ARG3 PE=3 SV=1
+	1.7288	-6.13095	Q5A1Z4	Q5A1Z4	Q5A1Z4_CANAL Potential aquaporin water channel protein OS=Candida albicans (strain SC5314 / ATCC MYA-2876) GN=AQY1 PE=3 SV=1
+	3.34772	-6.24519	Q5AH49	Q5AH49	Q5AH49_CANAL Potential Sur7 family cortical patch protein OS=Candida albicans (strain SC5314 / ATCC MYA-2876) GN=FMP45 PE=4 SV=1
+	3.95442	-6.37425	Q5AJY5	Q5AJY5	PGA4_CANAL 1,3-beta-glucanosyltransferase PGA4 OS=Candida albicans (strain SC5314 / ATCC MYA-2876) GN=PGA4 PE=1 SV=1
+	3.9845	-6.84061	Q59KU9	Q59KU9	Q59KU9_CANAL Potential butanediol dehydrogenase OS=Candida albicans (strain SC5314 / ATCC MYA-2876) GN=IFE2 PE=3 SV=1
+	4.01574	-6.87173	Q59VZ4	Q59VZ4	Q59VZ4_CANAL Uncharacterized protein OS=Candida albicans (strain SC5314 / ATCC MYA-2876) GN=HSP31 PE=4 SV=1

## Sheet: Fluconazole
1	2.69537	3.63771	Q5AJA1	Q5AJA1	Q5AJA1_CANAL Uncharacterized protein OS=Candida albicans (strain SC5314 / ATCC MYA-2876) GN=orf19.1691 PE=4 SV=1		Plasma-membrane-localized protein; filament induced; Hog1, ketoconazole, fluconazole and hypoxia-induced; regulated by Nrg1, Tup1, Upc2; induced by prostaglandins; flow model biofilm induced; rat catheter and Spider biofilm repressed
					Rcf2p [Saccharomyces cerevisiae YJM1355] BAD QUERY COVERAGE	Mitochondrion membrane	mitochondrial respiratory chain complex IV assembly
2	2.87742	3.16893	Q59JV4	Q59JV4	Q59JV4_CANAL Uncharacterized protein OS=Candida albicans (strain SC5314 / ATCC MYA-2876) GN=orf19.916 PE=3 SV=1	ER, mitochondrion, vacuole membranes	apoptosis process
					Bxi1		Links the unfolded protein response and programmed cell death and mediates mitochondrial-dependent apoptosis (PubMed:21673659, PubMed:21673967). Induces cell death and disruption of the mitochondrial transmembrane potential via the mitochondrial phosphate carrier MIR1 (PubMed:21673659). Dispensible for starvation-induced autophagy
3	3.49571	3.12135	Q5AGB7	Q5AGB7	Q5AGB7_CANAL Uncharacterized protein OS=Candida albicans (strain SC5314 / ATCC MYA-2876) GN=JSN1 PE=4 SV=1
					Jsn1p [Saccharomyces cerevisiae YJM195]	cytoplasmic side of mitochondrial outer membrane	establishment of mitochondrion localization
4	3.26985	3.02006	Q5A8N5	Q5A8N5	Q5A8N5_CANAL Potential mitochondrial nonproton-pumping NADH dehydrogenase OS=Candida albicans (strain SC5314 / ATCC MYA-2876) GN=YMX6 PE=4 SV=1	Mitochondria
5	2.9726	Q5AI07	Q5AI07	Q5AI07_CANAL Uncharacterized protein OS=Candida albicans (strain SC5314 / ATCC MYA-2876) GN=ALD4 PE=3 SV=1
				Saccharomyces			mitochondrial matrix
6	2.4758	2.80025	Q5AI79	Q5AI79	Q5AI79_CANAL Uncharacterized protein OS=Candida albicans (strain SC5314 / ATCC MYA-2876) GN=YKT6 PE=3 SV=1	mitochondrion	Putative protein of the vacuolar SNARE complex; predicted role in vacuolar fusion; rat catheter biofilm repressed
7	4.48159	2.64725	Q5A6Q9	Q5A6Q9	Q5A6Q9_CANAL Uncharacterized protein OS=Candida albicans (strain SC5314 / ATCC MYA-2876) GN=MSH1 PE=4 SV=1	mitochondrion	Ortholog(s) have DNA-dependent ATPase activity, dinucleotide insertion or deletion binding, guanine/thymine mispair binding activity, role in mismatch repair, mitochondrial DNA repair and mitochondrion localization
8	1.41199	2.59116	Q5A097	Q5A097	Q5A097_CANAL Potential CCR4-NOT complex associated factor Caf40p OS=Candida albicans (strain SC5314 / ATCC MYA-2876) GN=CAF40 PE=4 SV=1	CCR4-NOT complex
9	1.40714	2.49731	Q5AN06;Q5AMK1	Q5AN06;Q5AMK1	Q5AN06_CANAL Potential cell polarity establishment complex scaffold component Bem1p OS=Candida albicans (strain SC5314 / ATCC MYA-2876) GN=BEM1 PE=4 SV=1;Q5AMK1_CANAL Potential cell polarity establishment complex scaffold component Bem1p OS=Candida albican	mitochondrion	Protein required for wild-type budding, hyphal growth, and virulence in a mouse systemic infection; suppresses pseudohyphal and filamentous growth defects of various S. cerevisiae mutants and heat sensitivity of S. cerevisiae cdc24-4 mutant
10	2.02809	2.39249	Q5A1D3	Q5A1D3	ERK1_CANAL Extracellular signal-regulated kinase 1 OS=Candida albicans (strain SC5314 / ATCC MYA-2876) GN=CEK1 PE=1 SV=2	mitochondrion	ERK-family protein kinase; required for wild-type yeast-hypha switch, mating efficiency, virulence in mice; Cst20-Hst7-Cek1-Cph1 MAPK pathway regulates mating, and invasive hyphal growth under some conditions; Spider biofilm induced
11	1.51467	2.37605	Q5AEI0	Q5AEI0	Q5AEI0_CANAL Methylenetetrahydrofolate reductase OS=Candida albicans (strain SC5314 / ATCC MYA-2876) GN=MET13 PE=3 SV=1	mitochondrion	Putative methionine biosynthesis protein; ketoconazole-induced; amphotericin B repressed; Spider biofilm repressed
12	1.65767	2.34402	Q5APL9	Q5APL9	Q5APL9_CANAL Uncharacterized protein OS=Candida albicans (strain SC5314 / ATCC MYA-2876) GN=HEM14 PE=4 SV=1	mitochondrial inner mmebrane	Putative protoporphyrinogen oxidase; involved in heme biosynthesis; predicted Kex2p substrate; iron regulated transcript; Yfh1-induced; Hap43-repressed; rat catheter biofilm repressed
13	2.11715	2.32307	P28870	P28870	FKBP_CANAL FK506-binding protein 1 OS=Candida albicans (strain SC5314 / ATCC MYA-2876) GN=RBP1 PE=1 SV=2	mitochondrion	Peptidyl-prolyl cis-trans isomerase; rapamycin-binding protein; homozygous null mutation confers rapamycin resistance; regulated by Gcn4p; macrophage-induced protein; repressed in response to 3-AT; functional homolog of S. cerevisiae Rbp1p
14	3.50693	2.31075	Q5ABC8	Q5ABC8	Q5ABC8_CANAL Uncharacterized protein OS=Candida albicans (strain SC5314 / ATCC MYA-2876) GN=DLD1 PE=4 SV=1	mitochondrial membrane	Ortholog(s) have mitochondrial membrane localization
15	2.62737	2.15557	Q59YN4;Q59YD3	Q59YN4;Q59YD3	Q59YN4_CANAL Likely mitochondrial carrier protein OS=Candida albicans (strain SC5314 / ATCC MYA-2876) GN=orf19.1393 PE=3 SV=1;Q59YD3_CANAL Likely mitochondrial carrier protein OS=Candida albicans (strain SC5314 / ATCC MYA-2876) GN=CaO19.1393 PE=3 SV=1	Mitochondria	Ortholog(s) have NAD transporter activity, pyruvate secondary active transmembrane transporter activity, role in NAD transmembrane transport, mitochondrial pyruvate transport and endoplasmic reticulum, mitochondrion localization
16	2.51582	2.14608	Q5A2C4	Q5A2C4	Q5A2C4_CANAL Likely mitochondrial carrier protein OS=Candida albicans (strain SC5314 / ATCC MYA-2876) GN=MTM1 PE=3 SV=1	mitochondria	Ortholog(s) have metallochaperone activity, pyridoxal phosphate binding activity, role in manganese ion transport, pyridoxal phosphate transport and mitochondrion localization
17	2.42754	2.13755	Q5A4Z2	Q5A4Z2	Q5A4Z2_CANAL DnaJ-like protein OS=Candida albicans (strain SC5314 / ATCC MYA-2876) GN=XDJ1 PE=3 SV=1	intergral component of mitochondrial outer membrane	Putative DnaJ-like chaperone; Hap43-repressed gene
18	1.71312	2.11595	Q5A1R0;Q5A1W7	Q5A1R0;Q5A1W7	Q5A1R0_CANAL Likely protein kinase OS=Candida albicans (strain SC5314 / ATCC MYA-2876) GN=SNF1 PE=4 SV=1;Q5A1W7_CANAL Likely protein kinase OS=Candida albicans (strain SC5314 / ATCC MYA-2876) GN=SNF1 PE=4 SV=1	mitochondrion	Essential protein; functional homolog of S. cerevisiae Snf1p regulator of sugar metabolism; constitutively expressed; Thr208 phosphorylation may have regulatory role; up-regulation associated with azole resistance; has polyhistidine tract
19	1.89528	2.10786	Q59R01	Q59R01	Q59R01_CANAL Potential mRNA deadenylase and CCR4-NOT complex subunit Cdc39p OS=Candida albicans (strain SC5314 / ATCC MYA-2876) GN=CDC39 PE=4 SV=1	CCR4-NOT complex
20	2.68672	2.1009	Q5AEJ6	Q5AEJ6	Q5AEJ6_CANAL Potential long chain fatty acyl-CoA synthetase OS=Candida albicans (strain SC5314 / ATCC MYA-2876) GN=FAA21 PE=4 SV=1	Mitochondria	Predicted acyl CoA synthetase; upregulated upon phagocytosis; transcript regulated by Nrg1 and Mig1
21	2.0261	2.08202	Q5AFN8	Q5AFN8	CCW14_CANAL Covalently-linked cell wall protein 14 OS=Candida albicans (strain SC5314 / ATCC MYA-2876) GN=SSR1 PE=1 SV=1	mitochondria	Beta-glucan associated ser/thr rich cell-wall protein with a role in cell wall structure; GPI anchor; similar mRNA abundance in yeast-form and germ tubes; detected at germ tube plasma membrane; repressed in cells treated with Congo Red
22	2.51243	2.06575	Q5A0W3	Q5A0W3	Q5A0W3_CANAL Glycerol-3-phosphate dehydrogenase OS=Candida albicans (strain SC5314 / ATCC MYA-2876) GN=GUT2 PE=3 SV=1	integral component of mitochondrial outer membrane	Glycerol-3-phosphate dehydrogenase; Plc1p-regulated; rat catheter biofilm induced; Spider biofilm induced
23	3.46232	2.05654	Q5A888	Q5A888	Q5A888_CANAL Uncharacterized protein OS=Candida albicans (strain SC5314 / ATCC MYA-2876) GN=ERG27 PE=4 SV=1	mitochondrial outer membrane	3-Keto sterol reductase of ergosterol biosynthesis; acts in C-4 sterol demethylation with Erg25p and Erg26p; possible drug target, essential for viability; functional homolog of S. cerevisiae Erg27p
24	2.39071	2.05173	Q59K49	Q59K49	Q59K49_CANAL Uncharacterized protein OS=Candida albicans (strain SC5314 / ATCC MYA-2876) GN=orf19.1592 PE=4 SV=1	mitochondrion	unknown
25	2.45446	2.03251	Q59SI2	Q59SI2	TIM14_CANAL Mitochondrial import inner membrane translocase subunit TIM14 OS=Candida albicans (strain SC5314 / ATCC MYA-2876) GN=PAM18 PE=3 SV=1	mitochodnria innmer memrbane	import
26	3.41539	2.01017	Q5AD84	Q5AD84	Q5AD84_CANAL Uncharacterized protein OS=Candida albicans (strain SC5314 / ATCC MYA-2876) GN=CaO19.9663 PE=4 SV=1	mitochondrion outer membrane	yeast: Catalyzes the ATP-dependent dehydration of threonylcarbamoyladenosine at position 37 (t6A37) to form cyclic t6A37 (ct6A37) in tRNAs that read codons beginning with adenine
27	2.29205	2.00538	Q5AHI5	Q5AHI5	Q5AHI5_CANAL Uncharacterized protein OS=Candida albicans (strain SC5314 / ATCC MYA-2876) GN=CaO19.811 PE=4 SV=1	mitochondia	unknown
28	2.80078	1.995	Q5APF5	Q5APF5	Q5APF5_CANAL Probable mitochondrial transport protein OS=Candida albicans (strain SC5314 / ATCC MYA-2876) GN=orf19.4811 PE=3 SV=1	mitochondrial membrane	Putative tricarboxylate carrier family protein; localized to the mitochondrial membrane
29	3.73907	1.96491	Q5ACZ8	Q5ACZ8	Q5ACZ8_CANAL Probable vacuolar NRAMP iron transporter OS=Candida albicans (strain SC5314 / ATCC MYA-2876) GN=SMF3 PE=4 SV=1	mitochondrion	Ortholog(s) have inorganic cation transmembrane transporter activity and role in cellular cobalt ion homeostasis, cellular manganese ion homeostasis, cobalt ion transport, manganese ion transport
30	3.41673	1.9558	Q5ABB3	Q5ABB3	Q5ABB3_CANAL 3-methyl-2-oxobutanoate hydroxymethyltransferase OS=Candida albicans (strain SC5314 / ATCC MYA-2876) GN=ECM31 PE=3 SV=1	mitochondrion	Ortholog(s) have 3-methyl-2-oxobutanoate hydroxymethyltransferase activity, role in pantothenate biosynthetic process, respiratory chain complex IV assembly and mitochondrion localization
31	3.11465	1.95105	Q59Y33	Q59Y33	Q59Y33_CANAL Uncharacterized protein OS=Candida albicans (strain SC5314 / ATCC MYA-2876) GN=ERG9 PE=4 SV=1	mitochondrial outer membrane	Putative farnesyl-diphosphate farnesyl transferase (squalene synthase); sterol biosynthesis pathway; likely essential for growth; regulated by fluconazole, lovastatin; amphotericin B, caspofungin repressed; Spider biofilm repressed
32	2.82314	1.9456	Q5AQ61	Q5AQ61	Q5AQ61_CANAL Uncharacterized protein OS=Candida albicans (strain SC5314 / ATCC MYA-2876) GN=HEM14 PE=4 SV=1	mitochondrial inner mmebrane	Putative protoporphyrinogen oxidase; involved in heme biosynthesis; predicted Kex2p substrate; iron regulated transcript; Yfh1-induced; Hap43-repressed; rat catheter biofilm repressed
33	1.96516	1.86154	Q5A1L4;Q59JN3	Q5A1L4;Q59JN3	Q5A1L4_CANAL Mitochondrial inner membrane protease subunit 2 OS=Candida albicans (strain SC5314 / ATCC MYA-2876) GN=IMP2 PE=3 SV=1;Q59JN3_CANAL Mitochondrial inner membrane protease subunit 2 OS=Candida albicans (strain SC5314 / ATCC MYA-2876) GN=IMP2 PE=3	mitochondrial inner membrane	Predicted subunit of the mitochondrial inner membrane peptidase complex involved in protein targeting to mitochondria
34	3.2046	1.79483	Q59ZS4	Q59ZS4	Q59ZS4_CANAL Possible mitochondrial protein OS=Candida albicans (strain SC5314 / ATCC MYA-2876) GN=SAM35 PE=4 SV=1	mitochondrial outer membrane	Predicted component of the sorting and assembly machinery (SAM complex) of the mitochondrial outer membrane, involved in protein import into mitochondria
35	2.24207	1.79457	Q5AMM6	Q5AMM6	Q5AMM6_CANAL Uncharacterized protein OS=Candida albicans (strain SC5314 / ATCC MYA-2876) GN=TIM12 PE=3 SV=1	Mitochondrial inner membrane	Predicted component of the TIM22 complex, involved in protein import into mitochondrial inner membrane; flow model biofilm induced
36	2.66384	1.7887	Q59SB3;Q59S82	Q59SB3;Q59S82	Q59SB3_CANAL Uncharacterized protein OS=Candida albicans (strain SC5314 / ATCC MYA-2876) GN=CaO19.10962 PE=4 SV=1;Q59S82_CANAL Uncharacterized protein OS=Candida albicans (strain SC5314 / ATCC MYA-2876) GN=orf19.3458 PE=4 SV=1	mitochondrion	Ortholog(s) have role in late endosome to vacuole transport via multivesicular body sorting pathway, protein targeting to vacuole and Golgi apparatus, Vps55/Vps68 complex, fungal-type vacuole membrane, mitochondrion localization
37	2.4321	1.77421	Q59Q38	Q59Q38	PNG1_CANAL Peptide-N(4)-(N-acetyl-beta-glucosaminyl)asparagine amidase OS=Candida albicans (strain SC5314 / ATCC MYA-2876) GN=PNG1 PE=3 SV=1	mitochondrion	Putative peptide N-glycanase; induced by nitric oxide independent of Yhb1p
38	2.03277	1.76731	Q59QX0	Q59QX0	Q59QX0_CANAL Potential peroxisomal membrane protein Pex11p OS=Candida albicans (strain SC5314 / ATCC MYA-2876) GN=PEX11 PE=4 SV=1	mitochondrion	Putative peroxisomal membrane protein; role in fatty acid oxidation; expression is Tac1-regulated; Hms1p-dependent induction by geldamycin; Spider biofilm induced
39	2.09377	1.74601	Q5A328	Q5A328	Q5A328_CANAL Mitochondrial pyruvate carrier OS=Candida albicans (strain SC5314 / ATCC MYA-2876) GN=orf19.6435 PE=3 SV=1	mitochodnria inner memrbane	Highly conserved subunit of mitochondrial pyruvate carrier; Hap43-repressed; Spider biofilm repressed
40	2.17885	1.74596	Q5AL11	Q5AL11	Q5AL11_CANAL Potential mitochondrial aspartate-glutamate transporter OS=Candida albicans (strain SC5314 / ATCC MYA-2876) GN=AGC1 PE=3 SV=1	vacuole - mitochondrion contact site in yeast	Putative mitochondrial carrier protein; transcript is alkaline upregulated rat catheter biofilm induced
41	2.26779	1.74021	Q5AFD5	Q5AFD5	Q5AFD5_CANAL NADPH--cytochrome P450 reductase OS=Candida albicans (strain SC5314 / ATCC MYA-2876) GN=NCP1 PE=3 SV=1	mitochondrial outer membrane	NADPH-cytochrome P450 reductase, acts with Erg11p in sterol 14 alpha-demethylation in ergosterol biosynthesis; subject to hypoxic regulation; ketoconazole-induced; caspofungin repressed
42	2.23373	1.73681	Q5AK88	Q5AK88	Q5AK88_CANAL Uncharacterized protein OS=Candida albicans (strain SC5314 / ATCC MYA-2876) GN=orf19.3932 PE=4 SV=1	mitochondrion	Predicted RNA binding protein; stationary phase enriched; induced in core caspofungin response; induced by nitric oxide independent of Yhb1; repressed in ssr1 null; ketoconazole, hypoxia induced; Spider biofilm induced
43	2.91317	1.72578	Q5AFI6	Q5AFI6	Q5AFI6_CANAL Potential mitochondrial S-adenosylmethionine transporter OS=Candida albicans (strain SC5314 / ATCC MYA-2876) GN=PET8 PE=3 SV=1	mitochondrial inner membrane	S-adenosylmethionine transporter of the mitochondrial inner membrane; mitochondrial carrier family; predicted role in biotin biosynthesis and respiratory growth; Spider biofilm repressed
44	4.2345	1.71841	Q5A388	Q5A388	Q5A388_CANAL Uncharacterized protein OS=Candida albicans (strain SC5314 / ATCC MYA-2876) GN=PTC5 PE=3 SV=1	mitochondrial intermembrane space	Mitochondrial protein phosphatase of the Type 2C-related family (serine/threonine-specific), involved in drug response and cadmium tolerance
45	2.41084	1.67831	Q59NV8	Q59NV8	Q59NV8_CANAL Potential mitochondrial chaperonin OS=Candida albicans (strain SC5314 / ATCC MYA-2876) GN=CaO19.11620 PE=4 SV=1	mitochondria	mitochondrial organisation
46	3.17365	1.62841	Q59X89	Q59X89	Q59X89_CANAL Likely rab family GTP-binding protein OS=Candida albicans (strain SC5314 / ATCC MYA-2876) GN=VPS21 PE=4 SV=1	mitochondrial outer membrane	Late endosomal Rab small monomeric GTPase involved in transport of endocytosed proteins to the vacuole; involved in filamentous growth and virulence; Spider biofilm induced
47	2.4306	1.61557	Q5AEC9	Q5AEC9	Q5AEC9_CANAL Potential mitochondrial nonproton-pumping NADH dehydrogenase OS=Candida albicans (strain SC5314 / ATCC MYA-2876) GN=NDE1 PE=4 SV=1	mitochondrial membrane	Putative NADH dehydrogenase; may act alternatively to complex I in respiration; caspofungin repressed; rat catheter biofilm induced; Spider biofilm repressed
48	3.35039	1.54359	Q5AFJ6;CON__Q2KIF2	Q5AFJ6	Q5AFJ6_CANAL Uncharacterized protein OS=Candida albicans (strain SC5314 / ATCC MYA-2876) GN=PEL1 PE=4 SV=1	mitochondrial membrane	Predicted enzyme of mitochondrial phospholipid biosynthesis; rat catheter and flow model biofilm induced
49	3.32045	1.4955	P83778	P83778	MDHC_CANAL Malate dehydrogenase, cytoplasmic OS=Candida albicans (strain SC5314 / ATCC MYA-2876) GN=MDH1 PE=1 SV=2	mitochondrial matrix	Predicted malate dehydrogenase precursor; macrophage-induced transcript; protein present in exponential and stationary growth phase yeast cultures; Spider biofilm repressed
50	3.35662	1.47935	Q5A672	Q5A672	Q5A672_CANAL Uncharacterized protein OS=Candida albicans (strain SC5314 / ATCC MYA-2876) GN=GOA1 PE=4 SV=1	mitochondrion	Protein required for respiratory growth, resistance to oxidants, chlamydospore formation, hyphal growth under some conditions, and virulence; relocalizes from the cytoplasm to the mitochondrion during oxidative or osmotic stress

## Sheet: Control raw
+	3.01868	-1.61106	Q59L18	Q59L18	Q59L18_CANAL Uncharacterized protein OS=Candida albicans (strain SC5314 / ATCC MYA-2876) GN=STT4 PE=3 SV=1	mitochondrion	Putative phosphatidylinositol-4-kinase, invasive filamentous growth
+	2.47714	-1.62669	O94030	O94030	MIA40_CANAL Mitochondrial intermembrane space import and assembly protein 40 OS=Candida albicans (strain SC5314 / ATCC MYA-2876) GN=MIA40 PE=3 SV=2	mitochondrial inner membrane	Predicted component of the mitochondrial intermembrane space import machinery; Hap43p-repressed gene
+	2.35838	-1.63667	Q5AFQ0	Q5AFQ0	Q5AFQ0_CANAL Likely cytosolic ribosomal protein S18 OS=Candida albicans (strain SC5314 / ATCC MYA-2876) GN=RPS18 PE=3 SV=1	mitochondrion	Predicted ribosomal protein; repressed upon phagocytosis by murine macrophage; repressed by nitric oxide; Hap43-induced; Spider biofilm repressed
+	2.5824	-1.6668	Q5AF54	Q5AF54	TIM13_CANAL Mitochondrial import inner membrane translocase subunit TIM13 OS=Candida albicans (strain SC5314 / ATCC MYA-2876) GN=TIM13 PE=3 SV=1	mitochondrion	Predicted mitochondrial intermembrane space protein with a role in protein import into mitochondria
+	3.1425	-1.66772	Q59T35	Q59T35	Q59T35_CANAL Potential fumarate reductase OS=Candida albicans (strain SC5314 / ATCC MYA-2876) GN=OSM1 PE=4 SV=1	mitochondrion	Putative mitochondrial fumarate reductase; regulated by Ssn6p, Gcn2p, and Gcn4p; Hog1p-downregulated; stationary phase enriched protein; Hap43p-repressed gene
+	2.2275	-1.6779	Q5A9G7;O94069	Q5A9G7;O94069	Q5A9G7_CANAL 5-aminolevulinate synthase OS=Candida albicans (strain SC5314 / ATCC MYA-2876) GN=HEM1 PE=3 SV=1;HEM1_CANAL 5-aminolevulinate synthase, mitochondrial OS=Candida albicans (strain SC5314 / ATCC MYA-2876) GN=HEM1 PE=3 SV=1	mitochondrial matrix	Putative 5-aminolevulinate synthase; caspofungin repressed; induced by high iron, nitric oxide; regulated by Ssn6; Hap43-repressed; Spider biofilm induced
+	2.27712	-1.67885	Q5AK82	Q5AK82	Q5AK82_CANAL Likely mitochondrial ribosomal protein Rsm26p OS=Candida albicans (strain SC5314 / ATCC MYA-2876) GN=RSM26 PE=4 SV=1	mitochondrial small ribosomal subunit	Putative mitochondrial ribosomal protein of the small subunit; mutation confers hypersensitivity to 5-fluorocytosine (5-FC), 5-fluorouracil (5-FU), and tubercidin (7-deazaadenosine)

## Sheet: Sheet1
P-value	Fold Change				Cellular location	Function
2.74273	6.43212	Q5AMG4	Q5AMG4	Q5AMG4_CANAL Potential quinate permease OS=Candida albicans (strain SC5314 / ATCC MYA-2876) GN=HGT17 PE=3 SV=1	membrane	Putative MFS family glucose transporter; 20 members in C. albicans; 12 probable membrane-spanning segments; induced at low (0.2%, compared to 2%) glucose in rich media; Spider biofilm induced
2.37311	5.37817	Q5AJD6	Q5AJD6	Q5AJD6_CANAL Acyl-coenzyme A oxidase OS=Candida albicans (strain SC5314 / ATCC MYA-2876) GN=PXP2 PE=3 SV=1	peroxisome	Putative acyl-CoA oxidase; enzyme of fatty acid beta-oxidation; induced during macrophage infection; opaque specific transcript; putative peroxisome targeting signal; Spider biofilm induced
2.63149	4.91514	Q59P04	Q59P04	Q59P04_CANAL Potential vacuolar targeting protein OS=Candida albicans (strain SC5314 / ATCC MYA-2876) GN=VPS62 PE=4 SV=1	vacuole	unknown
2.56636	4.81765	Q5A9Y8	Q5A9Y8	Q5A9Y8_CANAL Possible transmembrane sensor/transporter OS=Candida albicans (strain SC5314 / ATCC MYA-2876) GN=ATO2 PE=4 SV=1	membrane	Putative fungal-specific transmembrane protein; fluconazole repressed, Hap43-repressed; flow model biofilm induced; Spider biofilm induced
2.9181	4.38551	O59933	O59933	MSMO_CANAL Methylsterol monooxygenase OS=Candida albicans (strain SC5314 / ATCC MYA-2876) GN=ERG25 PE=3 SV=1	ER	Putative C-4 methyl sterol oxidase; C4-demethylation of ergosterol biosynthesis intermediates, based on similarity to S. cerevisiae Erg25; fluconazole-induced; induced in azole-resistant strain; rat catheter and Spider biofilm induced
1.85005	4.35121	Q5A403	Q5A403	Q5A403_CANAL Uncharacterized protein OS=Candida albicans (strain SC5314 / ATCC MYA-2876) GN=orf19.7306 PE=4 SV=1	cytosol, nucleus	Aldo-keto reductase; increased transcript associated with MDR1 overexpression, benomyl or long-term fluconazole treatment; overexpression does not affect drug or oxidative stress sensitivity; stationary phase enriched; flow biofim repressed
2.95668	4.34387	Q59PM7	Q59PM7	Q59PM7_CANAL Uncharacterized protein OS=Candida albicans (strain SC5314 / ATCC MYA-2876) GN=CaO19.1344 PE=4 SV=1	unknown	unknown
2.29099	4.22971	Q59Z22;Q59Z84	Q59Z22;Q59Z84	Q59Z22_CANAL Proteasome assembly chaperone 2 OS=Candida albicans (strain SC5314 / ATCC MYA-2876) GN=orf19.2278 PE=3 SV=1;Q59Z84_CANAL Proteasome assembly chaperone 2 OS=Candida albicans (strain SC5314 / ATCC MYA-2876) GN=CaO19.2278 PE=3 SV=1	cytosol	Putative 20S proteasome assembly protein; filament induced; induced by alpha pheromone in SpiderM medium
2.10043	4.20736	Q5ABA2	Q5ABA2	SVF1_CANAL Survival factor 1 OS=Candida albicans (strain SC5314 / ATCC MYA-2876) GN=SVF1 PE=3 SV=1	cytosol, nucleus	Putative survival factor; stationary phase enriched protein; fluconazole-induced; regulated by Gcn4p; repressed in response to amino acid starvation (3-AT treatment); fungal-specific (no human or murine homolog)
4.31228	4.0822	O74198	O74198	ERG6_CANAL Sterol 24-C-methyltransferase OS=Candida albicans (strain SC5314 / ATCC MYA-2876) GN=ERG6 PE=3 SV=1	mitochondrial outer membrane	Delta(24)-sterol C-methyltransferase, converts zymosterol to fecosterol, ergosterol biosynthesis; mutation confers nystatin resistance; Hap43, GlcNAc-, fluconazole-induced; upregulated in azole-resistant strain; Spider biofilm repressed
2.57987	4.06092	O94038	O94038	ADH2_CANAL Alcohol dehydrogenase 2 OS=Candida albicans (strain SC5314 / ATCC MYA-2876) GN=ADH2 PE=3 SV=1	mitochondrion	Alcohol dehydrogenase; soluble in hyphae; expression regulated by white-opaque switching; regulated by Ssn6; indued by Mnl1 in weak acid stress; protein enriched in stationary phase yeast cultures; Spider biofilm induced
2.71651	3.81231	Q59WB7	Q59WB7	Q59WB7_CANAL Uncharacterized protein OS=Candida albicans (strain SC5314 / ATCC MYA-2876) GN=RIA1 PE=4 SV=1	cytosol	Putative translation elongation factor; genes encoding ribosomal subunits, translation factors, and tRNA synthetases are downregulated upon phagocytosis by murine macrophage
2.10592	3.71176	Q59MK9	Q59MK9	Q59MK9_CANAL Potential esterase/lipase OS=Candida albicans (strain SC5314 / ATCC MYA-2876) GN=AES7 PE=4 SV=1	lipid droplet	Alpha/beta-HydrolasE superfamily protein; membrane-localized
2.95154	3.39	Q59QN6;Q59XX6	Q59QN6	Q59QN6_CANAL Formate dehydrogenase OS=Candida albicans (strain SC5314 / ATCC MYA-2876) GN=FDH1 PE=3 SV=1	cytosol	Formate dehydrogenase; oxidizes formate to CO2; Mig1 regulated; induced by macrophages; fluconazole-repressed; repressed by Efg1 in yeast, not hyphal conditions; stationary phase enriched; rat catheter and Spider biofilm induced
3.03973	3.29215	Q59KN5	Q59KN5	Q59KN5_CANAL Possible transmembrane sensor/transporter OS=Candida albicans (strain SC5314 / ATCC MYA-2876) GN=FRP3 PE=4 SV=1	mitochondrion	Putative ammonium transporter; upregulated in the presence of human neutrophils; fluconazole-downregulated; repressed by nitric oxide; Spider biofilm induced; rat catheter biofilm repressed
2.20944	3.2747	Q5AAR3;Q5AB00	Q5AAR3;Q5AB00	Q5AAR3_CANAL Likely high affinity potassium transporter OS=Candida albicans (strain SC5314 / ATCC MYA-2876) GN=HAK1 PE=4 SV=1;Q5AB00_CANAL Likely high affinity potassium transporter OS=Candida albicans (strain SC5314 / ATCC MYA-2876) GN=HAK1 PE=4 SV=1	membrane	Putative potassium transporter; similar to Schwanniomyces occidentalis Hak1p; amphotericin B induced; induced upon phagocytosis by macrophage; Hap43-repressed; rat catheter biofilm repressed
3.24515	3.26444	Q59LU6	Q59LU6	Q59LU6_CANAL Potential peroxisomal matrix protein OS=Candida albicans (strain SC5314 / ATCC MYA-2876) GN=orf19.164 PE=4 SV=1	peroxisomal matrix	Ortholog(s) have triglyceride lipase activity, role in triglyceride catabolic process and peroxisomal matrix localization
2.66	3.1532	Q59Z47;Q59ZB0;Q59Z48	Q59Z47	Q59Z47_CANAL Uncharacterized protein OS=Candida albicans (strain SC5314 / ATCC MYA-2876) GN=AQR3 PE=4 SV=1	unknown	Protein of unknown function; expression regulated by white-opaque switch; repressed by alpha pheromone in SpiderM medium; Spider biofilm induced
3.35485	3.09311	Q5A0D9	Q5A0D9	Q5A0D9_CANAL Potential long chain fatty acyl-CoA synthetase OS=Candida albicans (strain SC5314 / ATCC MYA-2876) GN=FAA2-3 PE=4 SV=1	unknown	Predicted acyl CoA synthetase
3.69331	3.07072	Q59KL3;Q59LL7	Q59KL3	Q59KL3_CANAL Potential lipid particle serine esterase OS=Candida albicans (strain SC5314 / ATCC MYA-2876) GN=CaO19.4128 PE=4 SV=1	lipid droplet	Phospholipase; contains lipase specific GXSXG motif; maintains lipid droplet (LD) morphology; induced by transcription factor Rpn4p; protein abundance increases in response to DNA replication stress
3.14508	3.00174	Q5ABE4	Q5ABE4	Q5ABE4_CANAL Uncharacterized protein OS=Candida albicans (strain SC5314 / ATCC MYA-2876) GN=ERG2 PE=4 SV=1	ER	C-8 sterol isomerase; enzyme of ergosterol biosynthesis; converts fecosterol to episterol; mutant is hypersensitive to multiple drugs; ketoconazole-induced; flow model and Spider biofilm repressed
2.55616	2.95006	Q5A3Z7	Q5A3Z7	Q5A3Z7_CANAL Uncharacterized protein OS=Candida albicans (strain SC5314 / ATCC MYA-2876) GN=ERG13 PE=4 SV=1	cytosol, nucleus	3-hydroxy-3-methylglutaryl coenzyme A synthase; ergosterol biosynthesis; sumoylation target; Tn mutation affects filamentation; amphotericin B, caspofungin repressed; exponential, stationary growth phase expressed; Spider biofilm repressed
2.61073	2.93432	Q59JV4	Q59JV4	Q59JV4_CANAL Uncharacterized protein OS=Candida albicans (strain SC5314 / ATCC MYA-2876) GN=orf19.916 PE=3 SV=1	mitochondrion	Putative protein involved in apoptosis; Spider biofilm induced
4.82733	2.89542	P10613	P10613	CP51_CANAL Lanosterol 14-alpha demethylase OS=Candida albicans (strain SC5314 / ATCC MYA-2876) GN=ERG11 PE=3 SV=2	ER	Lanosterol 14-alpha-demethylase; cytochrome P450 family; role in ergosterol biosynthesis; target of azole antifungals; may contribute to drug resistance; azole or flow model biofilm induced; drug treated biofilm induced; hypoxia regulated
3.96387	2.82751	Q92206	Q92206	ERG1_CANAL Squalene monooxygenase OS=Candida albicans (strain SC5314 / ATCC MYA-2876) GN=ERG1 PE=3 SV=1	lipid droplet	Squalene epoxidase, epoxidation of squalene to 2,3(S)-oxidosqualene; ergosterol biosynthesis; allylamine antifungal drug target; NADH reducing cofactor but S. cerevisiae Erg1 uses NADPH; flow model biofilm induced; Spider biofilm repressed
3.94481	2.65765	Q59Z52	Q59Z52	Q59Z52_CANAL O-acyltransferase OS=Candida albicans (strain SC5314 / ATCC MYA-2876) GN=ARE2 PE=3 SV=1	ER	Acyl CoA:sterol acyltransferase; uses cholesterol and oleoyl-CoA substrates; protoberberine derivative drug inhibits enzyme activity; ketoconazole-induced; Hap43-repressed; flow model biofilm induced; Spider biofilm induced
3.42655	2.48508	Q5AMN7;Q5AMN4	Q5AMN7	Q5AMN7_CANAL Uncharacterized protein OS=Candida albicans (strain SC5314 / ATCC MYA-2876) GN=CaO19.12079 PE=4 SV=1	cytoplasm		Putative dienelactone hydrolase; protein abundance is affected by URA3 expression in the CAI-4 strain background; protein present in exponential and stationary growth phase yeast cultures; rat catheter biofilm repressed
3.19334	-2.54964	Q5A195	Q5A195	Q5A195_CANAL Uncharacterized protein OS=Candida albicans (strain SC5314 / ATCC MYA-2876) GN=NUM1 PE=4 SV=1
3.10285	-2.62595	Q5APE9	Q5APE9	Q5APE9_CANAL Uncharacterized protein OS=Candida albicans (strain SC5314 / ATCC MYA-2876) GN=orf19.4816 PE=4 SV=1	unknown	Protein of unknown function; induced by nitric oxide
3.63804	-2.67046	Q5AGA5;Q5AGP1	Q5AGA5;Q5AGP1	Q5AGA5_CANAL Uncharacterized protein OS=Candida albicans (strain SC5314 / ATCC MYA-2876) GN=PUT1 PE=4 SV=1;Q5AGP1_CANAL Uncharacterized protein OS=Candida albicans (strain SC5314 / ATCC MYA-2876) GN=PUT1 PE=4 SV=1	mitochondrion	Putative proline oxidase; alkaline upregulated by Rim101; flow model biofilm induced; Spider biofilm induced
3.10023	-2.88224	Q5A423	Q5A423	Q5A423_CANAL Uncharacterized protein OS=Candida albicans (strain SC5314 / ATCC MYA-2876) GN=ASR2 PE=4 SV=1	unknown	Adenylyl cyclase and stress responsive protein; induced in cyr1 or ras1 mutant; stationary phase enriched protein; Spider biofilm induced
3.24739	-2.95175	Q5A1Z4	Q5A1Z4	Q5A1Z4_CANAL Potential aquaporin water channel protein OS=Candida albicans (strain SC5314 / ATCC MYA-2876) GN=AQY1 PE=3 SV=1	unknown	Predicted metallocarboxypeptidase; role in proteolysis; rat catheter biofilm repressed
3.72879	-3.07175	Q5A8P6	Q5A8P6	Q5A8P6_CANAL Acyl CoA ligase-like protein OS=Candida albicans (strain SC5314 / ATCC MYA-2876) GN=CPS2 PE=4 SV=1	cytosol	Ortholog(s) have cell division site, cellular bud neck, cytosol, mitotic spindle localization
4.22316	-3.22242	Q5A2W5	Q5A2W5	Q5A2W5_CANAL Uncharacterized protein OS=Candida albicans (strain SC5314 / ATCC MYA-2876) GN=OPI3 PE=4 SV=1	mitochondrion	Ortholog(s) have phosphatidyl-N-dimethylethanolamine N-methyltransferase activity, phosphatidyl-N-methylethanolamine N-methyltransferase activity and role in cleistothecium development, phosphatidylcholine biosynthetic process
2.45348	-3.22915	Q5AB86;Q59YF1	Q5AB86	Q5AB86_CANAL Uncharacterized protein OS=Candida albicans (strain SC5314 / ATCC MYA-2876) GN=LEU4 PE=3 SV=1	mitochondrion	Putative 2-isopropylmalate synthase; regulated by Nrg1, Mig1, Tup1, Gcn4; induced by human whole blood or PMNs; macrophage/pseudohyphal-repressed after 16h; Spider biofilm repressed
2.92532	-3.24461	Q5A783	Q5A783	Q5A783_CANAL Potential ABC transporter OS=Candida albicans (strain SC5314 / ATCC MYA-2876) GN=CDR4 PE=3 SV=1	plasma membrane	Putative ABC transporter superfamily; fluconazole, Sfu1, Hog1, core stress response induced; caspofungin repressed; fluconazole resistance not affected by mutation or correlated with expression; rat catheter and flow model biofilm induced
2.33891	-3.2488	Q59L15;Q59JV3;Q59JV2;Q5A2K7	Q59L15;Q59JV3	Q59L15_CANAL Conserved fungal protein CFP1 OS=Candida albicans (strain SC5314 / ATCC MYA-2876) GN=FLC2 PE=4 SV=1;Q59JV3_CANAL Fungal conserved protein Cfp4 OS=Candida albicans (strain SC5314 / ATCC MYA-2876) GN=CFP4 PE=4 SV=1		FLC2
2.50738	-3.28731	Q5AC28	Q5AC28	Q5AC28_CANAL Uncharacterized protein OS=Candida albicans (strain SC5314 / ATCC MYA-2876) GN=orf19.5522 PE=4 SV=1
2.66707	-3.30226	Q59ZX2;Q59ZW0	Q59ZX2	Q59ZX2_CANAL Uncharacterized protein OS=Candida albicans (strain SC5314 / ATCC MYA-2876) GN=FTR1 PE=4 SV=1
3.45048	-3.3302	Q5AAP8	Q5AAP8	Q5AAP8_CANAL Uncharacterized protein OS=Candida albicans (strain SC5314 / ATCC MYA-2876) GN=orf19.6263 PE=4 SV=1
3.18892	-3.45263	Q5AH46	Q5AH46	Q5AH46_CANAL Likely Ser/Thr protein kinase OS=Candida albicans (strain SC5314 / ATCC MYA-2876) GN=CaO19.13845 PE=4 SV=1
2.62868	-3.45661	Q5A4M8	Q5A4M8	SUR7_CANAL Protein SUR7 OS=Candida albicans (strain SC5314 / ATCC MYA-2876) GN=SUR7 PE=1 SV=1
2.38714	-3.51354	Q5A445;Q5A446	Q5A445	Q5A445_CANAL Likely ferric reductase OS=Candida albicans (strain SC5314 / ATCC MYA-2876) GN=CFL2 PE=4 SV=1
2.35663	-3.63885	Q59S65	Q59S65	Q59S65_CANAL Uncharacterized protein OS=Candida albicans (strain SC5314 / ATCC MYA-2876) GN=orf19.3475 PE=4 SV=1
2.85147	-3.77656	Q5AH49	Q5AH49	Q5AH49_CANAL Potential Sur7 family cortical patch protein OS=Candida albicans (strain SC5314 / ATCC MYA-2876) GN=FMP45 PE=4 SV=1
2.97191	-3.86344	Q5ABU0	Q5ABU0	Q5ABU0_CANAL Uncharacterized protein OS=Candida albicans (strain SC5314 / ATCC MYA-2876) GN=ARG3 PE=3 SV=1
2.7917	-3.95228	Q59X75	Q59X75	Q59X75_CANAL Uncharacterized protein OS=Candida albicans (strain SC5314 / ATCC MYA-2876) GN=CaO19.602 PE=4 SV=1
2.80146	-4.14265	Q5AH51	Q5AH51	Q5AH51_CANAL Hypothetical LDG family protein 2 OS=Candida albicans (strain SC5314 / ATCC MYA-2876) GN=LDG2 PE=4 SV=1
2.4689	-4.33677	Q5A980	Q5A980	Q5A980_CANAL Potential choline and nitrogen mustard permease OS=Candida albicans (strain SC5314 / ATCC MYA-2876) GN=HNM3 PE=4 SV=1
3.46138	-4.38995	Q5ALJ3	Q5ALJ3	Q5ALJ3_CANAL Potential low-affinity zinc-iron permease OS=Candida albicans (strain SC5314 / ATCC MYA-2876) GN=ZRT2 PE=3 SV=1
2.63939	-4.50863	Q5A8Y5	Q5A8Y5	Q5A8Y5_CANAL DNA-directed RNA polymerase subunit beta OS=Candida albicans (strain SC5314 / ATCC MYA-2876) GN=RPB140 PE=3 SV=1
2.0338	-4.57125	Q5AH54	Q5AH54	Q5AH54_CANAL Hypothetical LDG family protein 4 OS=Candida albicans (strain SC5314 / ATCC MYA-2876) GN=LDG4 PE=4 SV=1
3.06314	-4.58115	Q59Z58;Q59ZC1	Q59Z58;Q59ZC1	Q59Z58_CANAL Potential reductase, flavodoxin OS=Candida albicans (strain SC5314 / ATCC MYA-2876) GN=CQR1 PE=4 SV=1;Q59ZC1_CANAL Potential reductase, flavodoxin OS=Candida albicans (strain SC5314 / ATCC MYA-2876) GN=CaO19.2241 PE=4 SV=1
3.56125	-4.60311	Q59TA5	Q59TA5	Q59TA5_CANAL Uncharacterized protein OS=Candida albicans (strain SC5314 / ATCC MYA-2876) GN=HSP30 PE=4 SV=1
3.15857	-4.64175	Q59RK1	Q59RK1	Q59RK1_CANAL Uncharacterized protein OS=Candida albicans (strain SC5314 / ATCC MYA-2876) GN=SRO77 PE=4 SV=1
2.45433	-4.88534	Q5AJY5	Q5AJY5	PGA4_CANAL 1,3-beta-glucanosyltransferase PGA4 OS=Candida albicans (strain SC5314 / ATCC MYA-2876) GN=PGA4 PE=1 SV=1
3.69866	-5.01501	Q59Z54	Q59Z54	Q59Z54_CANAL Uncharacterized protein OS=Candida albicans (strain SC5314 / ATCC MYA-2876) GN=orf19.2246 PE=4 SV=1
3.55824	-5.27253	Q5A799	Q5A799	Q5A799_CANAL Uncharacterized protein OS=Candida albicans (strain SC5314 / ATCC MYA-2876) GN=COI1 PE=4 SV=1
3.09409	-5.33922	Q59PA1	Q59PA1	Q59PA1_CANAL Likely ferric reductase OS=Candida albicans (strain SC5314 / ATCC MYA-2876) GN=FRE10 PE=4 SV=1
3.39494	-5.73813	Q59VZ4	Q59VZ4	Q59VZ4_CANAL Uncharacterized protein OS=Candida albicans (strain SC5314 / ATCC MYA-2876) GN=HSP31 PE=4 SV=1
3.94388	-5.88199	Q5APM9;Q5AQ71	Q5APM9;Q5AQ71	Q5APM9_CANAL Potential polyamine transporter OS=Candida albicans (strain SC5314 / ATCC MYA-2876) GN=TPO3 PE=4 SV=1;Q5AQ71_CANAL Potential polyamine transporter OS=Candida albicans (strain SC5314 / ATCC MYA-2876) GN=TPO3 PE=4 SV=1
2.39748	-6.29869	Q59KU9	Q59KU9	Q59KU9_CANAL Potential butanediol dehydrogenase OS=Candida albicans (strain SC5314 / ATCC MYA-2876) GN=IFE2 PE=3 SV=1
5.12222	-7.51467	Q5A797;Q5A7H2	Q5A797;Q5A7H2	Q5A797_CANAL Uncharacterized protein OS=Candida albicans (strain SC5314 / ATCC MYA-2876) GN=ERD1 PE=4 SV=1;Q5A7H2_CANAL Uncharacterized protein OS=Candida albicans (strain SC5314 / ATCC MYA-2876) GN=ERD1 PE=4 SV=1
