# Supplementary material for: Vacuolar iron export alters the synergy between doxycycline and fluconazole by affecting cidal ROS levels in Candida albicans
Source: mBio. 2026 Apr 20;17(5):e00416-26. doi: 10.1128/mbio.00416-26 (PMC13170289; doi:10.1128/mbio.00416-26)
Supplement: Supplemental tables — Tables S1 to S5. [file mbio.00416-26-s0008.xlsx]

## Sheet: Header sheet
Vacuolar iron export alters the synergy between doxycycline & fluconazole by affecting cidal ROS levels in Candida albicans
Van Genechten Woutera,b, Michelle Holtappelsa, Martine De Jongea, Rudy Vergauwena, Gauthier Cornipsa, Patrick Van Dijcka,b
a : Laboratory for Molecular Cell Biology, Department Biology, KU Leuven
b: One Health institute, KU Leuven
Corresponding author: Patrick Van Dijck; Patrick.vandijck@kuleuven.be

## Sheet: Supplementary table 1
Supplementary Table 1	Filtered proteomics dataset
Hap43, Sef1, Sfu1 or Iron related terms Upregulated
Significant	-LOG(P-value)	Log2 (FLC/Ctrl)	Protein IDs	Majority protein IDs	Fasta headers	Peptides	Razor + unique peptides	Unique peptides	Sequence coverage [%]	Unique + razor sequence coverage [%]	Unique sequence coverage [%]	Mol. weight [kDa]	Q-value	Score	Intensity	MS/MS count	iBAQ	iBAQ Ctrl 1	iBAQ Ctrl 2	iBAQ Ctrl 3	iBAQ Ctrl+Fe 1	iBAQ Ctrl+Fe 2	iBAQ Ctrl+Fe 3	iBAQ FLC 1	iBAQ FLC 2	iBAQ FLC 3	iBAQ FLC+Fe 1	iBAQ FLC+Fe 2	iBAQ FLC+Fe 3	LFQ intensity Ctrl 1	LFQ intensity Ctrl 2	LFQ intensity Ctrl 3	LFQ intensity Ctrl+Fe 1	LFQ intensity Ctrl+Fe 2	LFQ intensity Ctrl+Fe 3	LFQ intensity FLC 1	LFQ intensity FLC 2	LFQ intensity FLC 3	LFQ intensity FLC+Fe 1	LFQ intensity FLC+Fe 2	LFQ intensity FLC+Fe 3	Codon usage	TA content?
+	3.62147	2.87151	Q59S78	Q59S78	SAR1_CANAL Small COPII coat GTPase SAR1 OS=Candida albicans (strain SC5314 / ATCC MYA-2876) GN=SAR1 PE=3 SV=2	12	12	12	78.9	78.9	78.9	21.481	0	188.94	13200000000	162	1100000000	29829000	30003000	20686000	48566000	30511000	19116000	199000000	229000000	212000000	33753000	56424000	189000000	28.5916	28.3079	27.934	29.4573	28.7504	28.4828	30.963	31.3996	31.0854	29.3951	29.9262	31.019
+	3.50693	2.31075	Q5ABC8	Q5ABC8	Q5ABC8_CANAL Uncharacterized protein OS=Candida albicans (strain SC5314 / ATCC MYA-2876) GN=DLD1 PE=4 SV=1	15	15	15	40.3	40.3	40.3	63.913	0	106.09	2660000000	85	111000000	5055200	3314600	2281500	7016500	4159800	3000100	19724000	20211000	24636000	3850200	3784600	13685000	26.6	26.2469	26.2198	27.6759	26.8154	26.5855	28.4395	28.5937	28.9658	27.5393	27.947	28.6526
+	2.80078	1.995	Q5APF5	Q5APF5	Q5APF5_CANAL Probable mitochondrial transport protein OS=Candida albicans (strain SC5314 / ATCC MYA-2876) GN=orf19.4811 PE=3 SV=1	12	12	12	43.6	43.6	43.6	35.865	0	150.96	11700000000	161	899000000	72103000	48881000	34224000	57412000	44082000	27313000	140000000	164000000	157000000	33784000	41793000	79227000	29.2664	28.7676	28.4746	29.9278	29.3058	28.921	30.6268	30.818	31.0488	29.2133	29.5598	30.234
+	2.09377	1.74601	Q5A328	Q5A328	Q5A328_CANAL Mitochondrial pyruvate carrier OS=Candida albicans (strain SC5314 / ATCC MYA-2876) GN=orf19.6435 PE=3 SV=1	9	9	9	62.9	62.9	62.9	14.694	0	323.31	29900000000	126	3730000000	342000000	133000000	172000000	394000000	118000000	149000000	528000000	661000000	720000000	33753000	145000000	337000000	31.1171	30.4172	30.1154	31.3871	30.9049	29.8394	31.924	32.3658	32.598	30.2755	29.8485	31.2347
+	3.32045	1.4955	P83778	P83778	MDHC_CANAL Malate dehydrogenase, cytoplasmic OS=Candida albicans (strain SC5314 / ATCC MYA-2876) GN=MDH1 PE=1 SV=2	23	23	22	86.4	86.4	81.6	36.004	0	323.31	16700000000	234	877000000	31148000	45462000	242000000	31827000	40358000	26880000	98536000	106000000	84319000	50044000	93350000	27005000	29.2675	29.5706	29.5428	29.848	30.1174	29.8702	31.1316	30.7655	30.9703	30.7417	31.3439	29.909
+	2.42754	2.13755	Q5A4Z2	Q5A4Z2	Q5A4Z2_CANAL DnaJ-like protein OS=Candida albicans (strain SC5314 / ATCC MYA-2876) GN=XDJ1 PE=3 SV=1	7	7	7	15	15	15	49.669	0	13.861	381000000	21	19030000	568920	609800	742600	2238800	435190	671910	4322100	2982900	6074700	69793	172130	141530	24.3453	23.6036	24.5876	25.2018	24.4396	23.9031	26.4898	25.9338	26.5255	22.8834	23.0114	22.2051
+	2.0261	2.08202	Q5AFN8	Q5AFN8	CCW14_CANAL Covalently-linked cell wall protein 14 OS=Candida albicans (strain SC5314 / ATCC MYA-2876) GN=SSR1 PE=1 SV=1	2	2	2	12.8	12.8	12.8	22.55	0	9.5489	757000000	22	108000000	5749400	5705400	3674600	2097500	1969300	2394000	19413000	13023000	15561000	17546000	10562000	10392000	25.0997	24.0098	24.6062	24.052	22.7696	23.8959	27.1587	26.0794	26.7236	27.4686	26.6119	26.5555
Hap43, Sef1, Sfu1 or Iron related terms Downregulated
Significant	-LOG(P-value)	Log2 (FLC/Ctrl)	Protein IDs	Majority protein IDs	Fasta headers	Peptides	Razor + unique peptides	Unique peptides	Sequence coverage [%]	Unique + razor sequence coverage [%]	Unique sequence coverage [%]	Mol. weight [kDa]	Q-value	Score	Intensity	MS/MS count	iBAQ	iBAQ Ctrl 1	iBAQ Ctrl 2	iBAQ Ctrl 3	iBAQ Ctrl+Fe 1	iBAQ Ctrl+Fe 2	iBAQ Ctrl+Fe 3	iBAQ FLC 1	iBAQ FLC 2	iBAQ FLC 3	iBAQ FLC+Fe 1	iBAQ FLC+Fe 2	iBAQ FLC+Fe 3	LFQ intensity Ctrl 1	LFQ intensity Ctrl 2	LFQ intensity Ctrl 3	LFQ intensity Ctrl+Fe 1	LFQ intensity Ctrl+Fe 2	LFQ intensity Ctrl+Fe 3	LFQ intensity FLC 1	LFQ intensity FLC 2	LFQ intensity FLC 3	LFQ intensity FLC+Fe 1	LFQ intensity FLC+Fe 2	LFQ intensity FLC+Fe 3	Codon usage	TA content?
+	2.47714	-1.62669	O94030	O94030	MIA40_CANAL Mitochondrial intermembrane space import and assembly protein 40 OS=Candida albicans (strain SC5314 / ATCC MYA-2876) GN=MIA40 PE=3 SV=2	7	7	7	48.4	48.4	48.4	27.929	0	107.45	6830100000	85	1138400000	125110000	192100000	207970000	53291000	109570000	139650000	39550000	66357000	45742000	49817000	60967000	48234000	29.3618	29.8952	30.0775	28.5806	29.4962	29.8431	27.9068	28.4143	28.1334	28.7405	28.3849	28.3322
+	2.2275	-1.6779	Q5A9G7;O94069	Q5A9G7;O94069	Q5A9G7_CANAL 5-aminolevulinate synthase OS=Candida albicans (strain SC5314 / ATCC MYA-2876) GN=HEM1 PE=3 SV=1;HEM1_CANAL 5-aminolevulinate synthase, mitochondrial OS=Candida albicans (strain SC5314 / ATCC MYA-2876) GN=HEM1 PE=3 SV=1	17	17	17	37.8	37.8	37.8	61.38	0	155.73	18150000000	94	648230000	54067000	99548000	113090000	31144000	20006000	51065000	3510600	86209000	65391000	41479000	35704000	47010000	30.8283	30.8024	30.8924	29.731	31.4605	31.5026	29.0819	29.7413	28.6661	30.4048	30.8942	29.5503
+	2.27712	-1.67885	Q5AK82	Q5AK82	Q5AK82_CANAL Likely mitochondrial ribosomal protein Rsm26p OS=Candida albicans (strain SC5314 / ATCC MYA-2876) GN=RSM26 PE=4 SV=1	8	8	8	56.5	56.5	56.5	30.771	0	307.45	5499500000	117	423040000	43243000	91119000	64276000	22061000	47112000	50165000	11104000	24333000	7872400	25202000	25740000	10813000	28.9791	29.4679	29.2734	28.361	29.3683	29.5158	27.3379	28.0975	27.2484	28.8128	28.8253	27.5001
+	2.88709	-1.99317	P46273	P46273	PGK_CANAL Phosphoglycerate kinase OS=Candida albicans (strain SC5314 / ATCC MYA-2876) GN=PGK1 PE=3 SV=1	27	27	27	70	70	70	45.179	0	295.42	34237000000	307	1222800000	193050000	214480000	107130000	88481000	210270000	112270000	36971000	39582000	43372000	114510000	39464000	23181000	32.0295	32.1109	31.3331	31.5321	32.5212	31.8976	29.8031	29.8747	29.8161	32.2159	30.7101	29.7533
+	2.08254	-1.99457	Q5A3N5	Q5A3N5	Q5A3N5_CANAL Uncharacterized protein OS=Candida albicans (strain SC5314 / ATCC MYA-2876) GN=orf19.5235 PE=4 SV=1	12	12	12	55.2	55.2	55.2	27.739	0	313.22	7821100000	177	601630000	65917000	98140000	82885000	48938000	84689000	76058000	14112000	31457000	11163000	27103000	39131000	22032000	29.5286	29.9285	29.9397	29.5301	30.0742	30.0192	27.4438	28.5785	27.3908	29.006	29.2774	28.4812
+	1.80972	-1.99848	Q5AG80	Q5AG80	Q5AG80_CANAL Uncharacterized protein OS=Candida albicans (strain SC5314 / ATCC MYA-2876) GN=MSW1 PE=3 SV=1	12	12	12	43.4	43.4	43.4	44.518	0	82.679	1932200000	74	77286000	8936000	13756000	13507000	3917200	13099000	9489000	994970	3876500	1286800	2885700	3956300	1581300	27.4646	27.8638	28.0605	27.0308	28.2304	28.0768	25.1435	26.6887	25.5612	26.7238	27.2584	25.5914
+	1.55661	-2.16691	P83784	P83784	HSP77_CANAL Heat shock protein SSC1, mitochondrial OS=Candida albicans (strain SC5314 / ATCC MYA-2876) GN=SSC1 PE=1 SV=2	40	40	40	58.2	58.2	58.2	69.747	0	323.31	231260000000	1217	6607500000	745640000	999720000	1127400000	446360000	707820000	818270000	117740000	451570000	96803000	371510000	489650000	235050000	34.4386	34.6171	35.0611	34.0975	34.7818	34.9577	31.993	33.7635	31.8596	34.222	34.1832	33.1289
+	2.52071	-2.23019	Q5AMH0	Q5AMH0	Q5AMH0_CANAL Uncharacterized protein OS=Candida albicans (strain SC5314 / ATCC MYA-2876) GN=orf19.4676 PE=4 SV=1	4	4	4	17.2	17.2	17.2	21.067	0	35.238	1915400000	53	174120000	18836000	31509000	29227000	10113000	25638000	15968000	5003200	5481700	5147900	8076600	14109000	5015500	27.6113	27.4797	28.1305	27.1927	28.0846	28.0812	25.0698	26.0427	25.4184	27.0712	27.642	26.148
+	1.56435	-2.46949	O74261	O74261	HSP60_CANAL Heat shock protein 60, mitochondrial OS=Candida albicans (strain SC5314 / ATCC MYA-2876) GN=HSP60 PE=3 SV=1	43	43	43	70.1	70.1	70.1	60.125	0	323.31	199600000000	1367	5703000000	645590000	942330000	949560000	367000000	754410000	777380000	69671000	381360000	63387000	297310000	306170000	148840000	34.1576	34.4724	34.7651	33.8612	34.7904	34.8718	31.3075	33.4049	31.2742	33.7044	33.7683	32.4863
+	2.28012	-2.55223	Q5AHJ1	Q5AHJ1	Q5AHJ1_CANAL Uncharacterized protein OS=Candida albicans (strain SC5314 / ATCC MYA-2876) GN=orf19.805 PE=3 SV=1	6	6	6	28.4	28.4	28.4	32.019	0	79.966	715850000	23	79539000	8713000	13014000	13239000	5010700	12664000	9046900	2039500	2182600	1092700	4654900	5339000	2542400	25.7263	26.3196	26.8869	25.9623	27.12	26.2381	24.0613	23.1226	24.0922	25.4944	25.9942	24.7329
+	1.93049	-2.55838	Q5AJZ7	Q5AJZ7	Q5AJZ7_CANAL Likely mitochondrial ribosomal protein (E. coli S14) OS=Candida albicans (strain SC5314 / ATCC MYA-2876) GN=MRP2 PE=4 SV=1	8	8	8	52.2	52.2	52.2	13.253	0	45.91	5256000000	88	750860000	77751000	103270000	113260000	55228000	127180000	116900000	11464000	47965000	9103600	28529000	37967000	22237000	29.1352	29.3516	29.5548	28.5742	29.5111	29.7262	26.405	27.9091	26.0523	27.9617	28.3127	27.8536
+	1.43505	-2.56751	Q59PA3	Q59PA3	Q59PA3_CANAL Uncharacterized protein OS=Candida albicans (strain SC5314 / ATCC MYA-2876) GN=YFH1 PE=3 SV=1	5	5	5	28.2	28.2	28.2	19.796	0	174.11	2589900000	59	323730000	45427000	48228000	50762000	19505000	35378000	39954000	13479000	21445000	6054300	13965000	13186000	16349000	28.142	28.0008	28.321	27.6954	28.8916	28.5741	24.7656	27.2408	24.7549	27.0709	27.5934	26.1901
+	1.54147	-2.58786	Q5A8Z4	Q5A8Z4	Q5A8Z4_CANAL Superoxide dismutase OS=Candida albicans (strain SC5314 / ATCC MYA-2876) GN=SOD2 PE=3 SV=1	9	9	9	54.7	54.7	54.7	26.172	0	230.08	40729000000	276	4072900000	542060000	732530000	714290000	197800000	564940000	528560000	44969000	289960000	57781000	168830000	157280000	73921000	31.9779	32.2604	32.3311	31.2235	32.4292	32.5795	28.8341	31.1349	28.8369	31.5041	31.4573	30.0452
+	1.88925	-2.62572	Q5A4M2	Q5A4M2	Q5A4M2_CANAL Uncharacterized protein OS=Candida albicans (strain SC5314 / ATCC MYA-2876) GN=MAE1 PE=4 SV=1	33	33	33	65.6	65.6	65.6	69.744	0	323.31	12903000000	268	444920000	54395000	113000000	82291000	19678000	55820000	50133000	4478300	24243000	4635300	14411000	16251000	5591300	30.28	30.9986	30.8935	29.5592	30.7525	30.7372	27.4698	29.2403	27.5848	29.433	29.3938	28.1538
+	3.66745	-3.16523	Q5AEN1	Q5AEN1	CCPR_CANAL Cytochrome c peroxidase, mitochondrial OS=Candida albicans (strain SC5314 / ATCC MYA-2876) GN=CCP1 PE=3 SV=1	20	20	20	67.2	67.2	67.2	40.754	0	323.31	105070000000	646	6566800000	611540000	793660000	825790000	1028400000	1190400000	1025800000	63884000	103480000	69599000	217190000	325010000	312130000	32.9595	33.095	33.3971	34.0404	34.2196	34.1448	29.6404	30.368	29.9475	32.0869	32.4983	32.257
+	3.35849	-4.9897	Q5A6L5	Q5A6L5	Q5A6L5_CANAL Uncharacterized protein OS=Candida albicans (strain SC5314 / ATCC MYA-2876) GN=LAP3 PE=4 SV=1	19	19	18	52.7	52.7	50.9	58.245	0	323.31	6107700000	117	226210000	23837000	69481000	25183000	17119000	35560000	22442000	1830900	1763300	1116600	23522000	1721200	2635200	28.9049	30.4094	29.4178	29.5559	29.725	29.5185	24.3397	24.872	24.5513	29.7579	25.4045	25.2161
+	3.91051	-2.17093	Q5AKX2	Q5AKX2	Q5AKX2_CANAL Uncharacterized protein OS=Candida albicans (strain SC5314 / ATCC MYA-2876) GN=OSM2 PE=4 SV=1	38	38	38	72.8	72.8	72.8	70.458	0	323.31	29346000000	473	793140000	85699000	113920000	85726000	71442000	120800000	125150000	14705000	18992000	11313000	45203000	74227000	25971000	31.326	31.5814	31.2953	31.5064	32.1979	32.1935	29.0646	29.4533	29.172	31.4466	31.8641	30.1787
+	1.76064	-2.56195	P82611	P82611	ACON_CANAL Aconitate hydratase, mitochondrial OS=Candida albicans (strain SC5314 / ATCC MYA-2876) GN=ACO1 PE=1 SV=2	41	41	39	60.5	60.5	59.6	84.22	0	323.31	319550000000	1664	10652000000	1006800000	1360500000	1342100000	795750000	1645000000	1474800000	105340000	481460000	94210000	885470000	1004100000	456130000	34.6758	34.9196	35.1718	34.5995	35.7008	35.4472	31.7179	33.6383	31.7252	35.0775	35.0856	33.8131
+	2.15052	-3.56682	Q5AJY2	Q5AJY2	Q5AJY2_CANAL Uncharacterized protein OS=Candida albicans (strain SC5314 / ATCC MYA-2876) GN=ILV3 PE=3 SV=1	22	22	22	57.9	57.9	57.9	62.864	0	309.84	26390000000	206	977400000	95058000	170960000	139250000	62961000	221720000	141930000	3594400	25322000	2781600	60271000	32916000	20634000	31.4317	31.5714	31.7399	31.0473	32.4526	32.0615	27.2631	29.405	27.3743	30.5588	30.7248	29.6517
Proteins with more than 4 TMR Upregulated
Protein Name	Number of predicted TMRs	Name	localization	Function
tr|Q5APG3|Release	7	FTH1	PM
tr|Q5AML5|Release	5	erg251		hap43 induced
tr|Q59QB4|Q59QB4_CANAL	11	vcx1	vacuole	Putative H+/Ca2+ antiporte
tr|Q59Z47|Q59Z47_CANAL	7	AQR1		Protein of unknown function
tr|Q5AC74|Release	6	MDL2	mitochondrial	Putative mitochondrial, half-size MDR-subfamily ABC transporter
tr|Q59Z52|Q59Z52_CANAL	9	ARE2	ER	Acyl CoA:sterol acyltransferase
tr|Q59K85|Release	5	ORF19.3516		Protein of unknown function; Hap43-repressed
tr|Q5ACV0|Release	5	LEU5	Mitochondrial	Putative mitochondrial carrier protein; Hap43-repressed
tr|Q5A282|Release	7	ADP1	vacuole	Putative PDR-subfamily ABC transporter
tr|Q5AJ75|Q5AJ75_CANAL	8	CD36?		Ortholog of C. dubliniensis CD36
tr|Q5AN20|Release	5	orf19.4631	PM	erg251
tr|Q5A7T7|Release	10	ERG4
tr|Q5AAQ7|Q5AAQ7_CANAL	7	aNT1	Peroxisome	Peroxisomal adenine nucleotide transporter
tr|Q5ACZ8|Q5ACZ8_CANAL	11	SMF3	VACUOLE
tr|Q5AB72|Q5AB72_CANAL	6	CRD1		Cardiolipin synthase
tr|Q5AQ06|Release	7	FTH1	PM
tr|Q59JV4|Release	7	YBH3	mitochondrion	Protein that promotes apoptosis and negatively regulates filamentation
tr|Q5A9Y8|Release	6	ATO2	PM	Putative fungal-specific transmembrane protein; fluconazole repressed, Hap43-repressed
sp|Q5A762|MLT1_CANAL	17	MLT1	PM	Vacuolar membrane transporter
Proteins with more than 4 TMR Downpregulated
Protein Name	# predicted TMRs	Name	Location (HDA cerevisiae)	Function	Notes
tr|Q5ABA1|Q5ABA1_CANAL	10	ENA2	Mitochondrion	Putative sodium transporter
tr|Q59UG7|Release	12	VHT1	PM	anion:cation symporter
sp|Q5A1L6|GIT3_CANAL	12	GIT3	PM	glycerophosphocholine permease	Git1 in cerevisiae
tr|Q5A5B0|Q5A5B0_CANAL	10	ENA21	?	Predicted P-type ATPase sodium pump
tr|Q5AD45|Release	9	HGT8	PM	High-affinity glucose transporter
tr|Q59VN9|Release	6	191054	NP, ER	role in endoplasmic reticulum tubular network membrane organization	POM33 in cerevissiae
tr|Q5AMG7|Q5AMG7_CANAL	12	AGP2	ER	amino acid permease
tr|Q5AEE5|Release	10	DNF1	PM	Aminophospholipid translocase (flippase)
tr|Q5APG0|Release	11	RSN1	PM	putative membrane protein
sp|Q5AB93|PNS1_CANAL	8	orf19.13498	PM	Putative protein of unknown function	pns1 in cereivisae
tr|Q5AGW0|Q5AGW0_CANAL	12	orf19.13931	?	Predicted membrane transporter
tr|Q5ADH6|Release	12	HGT8	PM
tr|Q5A1L5|Release	12	GIT4	PM	Glycerophosphocholine transporter	HAP43 repressed
sp|Q59WB3|GAP4_CANAL	12	GAP4	PM ER	regulated by HAP43
tr|Q5A7L9|Q5A7L9_CANAL	12	HGT19
tr|Q59VZ0|Q59VZ0_CANAL	12	HGT2
tr|Q5AFJ7|Release	12	PHO84		Protein similar to phosphate transporters
tr|Q5ACS6|Release	12	GNP2	ER	High-specificity proline permease
tr|Q59PN8|Release	6	SNG3	PM	Putative membrane transporter; Hap43p-induced gene
tr|Q59PN9|Release	6	SNG4	?	Putative membrane transporter; Hap43-induced
tr|Q5AD47|Q5AD47_CANAL	12	HGT6, HXT4	mitochondrion	induced in core stress response; fluconazole	HXT6 in cerevisiae

## Sheet: Supplementary table 2 
Supplementary Table 2	ANOVA results for ROS assay at 7h
Post-hoc (Tukey HSD) results for drug Control:
Multiple Comparison of Means - Tukey HSD, FWER=0.05
	group1	group2	meandiff	p-adj.	lower	upper	reject
	SC5314	SC5314 + pACT1-SOD2	25.5406	0.1656	-7.3865	58.4676	FALSE
	SC5314	smf3Δ/Δ	5.4751	0.9658	-27.452	38.4022	FALSE
	SC5314	smf3Δ/Δ + pACT1-SOD2	-19.0852	0.3892	-52.0123	13.8418	FALSE
	SC5314 + pACT1-SOD2	smf3Δ/Δ	-20.0655	0.3469	-52.9925	12.8616	FALSE
	SC5314 + pACT1-SOD2	smf3Δ/Δ + pACT1-SOD2	-44.6258	0.0058	-77.5529	-11.6987	TRUE
	smf3Δ/Δ	smf3Δ/Δsmf3Δ/Δ + pACT1-SOD2	-24.5603	0.1911	-57.4874	8.3668	FALSE
Post-hoc (Tukey HSD) results for drug DOX + FLC:
	group1	group2	meandiff	p-adj.	lower	upper	reject
	SC5314	SC5314 + pACT1-SOD2	-2.7041	0.9998	-89.4471	84.039	FALSE
	SC5314	smf3Δ/Δ	89.7462	0.041	3.0032	176.489	TRUE
	SC5314	smf3Δ/Δ + pACT1-SOD2	-44.3122	0.4963	-131.055	42.4309	FALSE
	SC5314 + pACT1-SOD2	smf3Δ/Δ	92.4503	0.0341	5.7072	179.193	TRUE
	SC5314 + pACT1-SOD2	smf3Δ/Δ + pACT1-SOD2	-41.6081	0.5479	-128.351	45.135	FALSE
	smf3Δ/Δ	smf3Δ/Δsmf3Δ/Δ + pACT1-SOD2	-134.058	0.0017	-220.802	-47.3153	TRUE
Post-hoc (Tukey HSD) results for drug FLC:
	group1	group2	meandiff	p-adj.	lower	upper	reject
	SC5314	SC5314 + pACT1-SOD2	-9.5914	0.8868	-46.7283	27.5455	FALSE
	SC5314	smf3Δ/Δ	38.7837	0.0387	1.6467	75.9206	TRUE
	SC5314	smf3Δ/Δ + pACT1-SOD2	-10.4246	0.8601	-47.5615	26.7124	FALSE
	SC5314 + pACT1-SOD2	smf3Δ/Δ	48.3751	0.008	11.2382	85.512	TRUE
	SC5314 + pACT1-SOD2	smf3Δ/Δ + pACT1-SOD2	-0.8332	0.9999	-37.9701	36.3038	FALSE
	smf3Δ/Δ	smf3Δ/Δsmf3Δ/Δ + pACT1-SOD2	-49.2083	0.007	-86.3452	-12.0713	TRUE
Anova Summary
Drug	Test	Statistic	p-value	Significance
Control	ANOVA	4.8699	0.0106	*
DOX	ANOVA	1.0612	0.3877	ns
DOX+ FLC	ANOVA	6.6418	0.0027	**
FLC	ANOVA	6.1226	0.004	**

## Sheet: Supplementary table 3 
Supplementary table 3	Potency of the synergystic combination of DOX and FLC as determined with the MuSyC model.
Strain	Fold potency (MuSyC model)	95% confidence interval
SC5314	3.46	[1.60, 8.21]
SC5314 + pACT1-SOD2	2.07	[1.34, 3.35]
smf3Δ/Δ	1.19338	[ 0.05811611, 13.80867188]
smf3Δ/Δ + pACt1 - SOD2	2.44	[1.73, 4.45]

## Sheet: Supplementary table 4 
Supplementary table 4	List of strains
Name	Source	Identifier
SC5314	ATCC	Cat#MYA-2876
SC5314 + pACT1-SOD2	This Study	WVG71
smf3Δ/Δ	This Study	WVG72
smf3Δ/Δ + pACt1 - SOD2	This Study	WVG73
ccc1Δ/Δ	This Study	WVG74
mrs4Δ/Δ	This Study	WVG75

## Sheet: Supplementary table 5
Supplementary table 5	List of primers
Name	Sequence	function
gRNA SMF3	CGTAAACTATTTTTAATTTGTTCCAAAAAAGAATTCATGAGTTTTAGAGCTAGAAATAG	gRNA
gRNA CCC1	CGTAAACTATTTTTAATTTGGGCTTGGAAGAGCCAGCAGCGTTTTAGAGCTAGAAATAG	gRNA
gRNA MRS4	CGTAAACTATTTTTAATTTGCCAACTCGCCACATCTGAACGTTTTAGAGCTAGAAATAG	gRNA
MRS4_Diag_Up	GAAGACTGAAAGGCAAGAACA	Diagnostic deletion check
MRS4_Diag_In	CGTAAACTATTTTTAATTTGCCAACTCGCCACATCTGAACGTTTTAGAGCTAGAAATAG	Diagnostic deletion check
MRS4_Diag_Down	ATATGCAGAGTGGGAGTTGGA	Diagnostic deletion check
SMF3_Diag_Up	AAGAAAGAAAAGGAAACGAAC	Diagnostic deletion check
SMF3_Diag_In	CTATAGAGTGCTTACCCC	Diagnostic deletion check
SMF3_Diag_Down	AACCGGTTGCCTAATCTCAA	Diagnostic deletion check
CCC1_Diag_Up	CGAAATGCGAAAGCATGAGAG	Diagnostic deletion check
CCC1_Diag_In	CATAAGCACCACCAACATTGC	Diagnostic deletion check
CCC1_Diag_Down	CTGCCATCTAAACAAACCGTC	Diagnostic deletion check
SOD2_FW	taatcattcaaaatgctgcacatgttttctatcagatcatcatc	Construction CIp10_SOD2
SOD2_RV	cgacggtatcgatgacgtcgttaaaattcaaatcttctttcagc	Construction CIp10_SOD2
ACT1p_FW_Diag	TGCACTGCCCAAAAATGT	Diagnostic integration CIp10
SOD2_RV_Diag	cgacggtatcgatgacgtcgttaaaattcaaatcttctttcagc	Diagnostic integration CIp10
